# Supplementary material for: Complement C3 of the innate immune system secreted by muscle adipogenic cells promotes myogenic differentiation
Source: Sci Rep. 2017 Mar 13;7:171. doi: 10.1038/s41598-017-00099-7 (PMC5428314; doi:10.1038/s41598-017-00099-7)
Supplement: Supplementary file 2 — Supplementary Table S1 [file 41598_2017_99_MOESM2_ESM.xls]

## Sheet: Sheet1
Referece	Gene symbol	MWT(Kda)
Q9CPN9_MOUSE	2210010C04Rik	26.40
A2MP_MOUSE	A2mp	164.25
ACTA_MOUSE	Acta2	41.98
ACTB_MOUSE	Actb	41.71
AEBP1_MOUSE	Aebp1	128.28
SAHH_MOUSE	Ahcy	47.66
ALDOA_MOUSE	Aldoa	39.33
ANXA1_MOUSE	Anxa1	38.71
E9Q414_MOUSE	Apob	509.11
APOE_MOUSE	Apoe	35.84
ASSY_MOUSE	Ass1	46.56
RENR_MOUSE	Atp6ap2	39.07
B2MG_MOUSE	B2m	13.77
BHMT1_MOUSE	Bhmt	44.99
C1QT3_MOUSE	C1qtnf3	26.81
CO3_MOUSE	C3	186.37
CO4B_MOUSE	C4b	192.79
CAH3_MOUSE	Ca3	29.35
CAPZB_MOUSE	Capzb	31.33
CATA_MOUSE	Cat	59.76
CC138_MOUSE	Ccdc138	77.90
F6Y3R0_MOUSE	Cdkl3	10.28
COCA1_MOUSE	Col12a1	340.00
CO1A1_MOUSE	Col1a1	137.95
CO1A2_MOUSE	Col1a2	129.48
CO2A1_MOUSE	Col2a1	141.89
CO3A1_MOUSE	Col3a1	138.86
CO4A3_MOUSE	Col4a3	161.62
CO5A2_MOUSE	Col5a2	144.93
CO6A1_MOUSE	Col6a1	108.42
J3QQ16_MOUSE	Col6a3	288.52
COMP_MOUSE	Comp	82.29
CATZ_MOUSE	Ctsz	33.97
EF1A1_MOUSE	Eef1a1	50.08
FBLN3_MOUSE	Efemp1	54.92
FBLN4_MOUSE	Efemp2	49.39
ENOA_MOUSE	Eno1	47.11
FBLN2_MOUSE	Fbln2	131.75
A2AQ53_MOUSE	Fbn1	312.08
FIBG_MOUSE	Fgg	49.36
FLNA_MOUSE	Flna	281.05
FINC_MOUSE	Fn1	272.37
FSTL1_MOUSE	Fstl1	34.53
G3P_MOUSE	Gapdh	35.79
GELS_MOUSE	Gsn	85.89
HBAZ_MOUSE	Hbz	16.22
HS90A_MOUSE	Hsp90aa1	84.73
GRP78_MOUSE	Hspa5	72.38
HSPB1_MOUSE	Hspb1	23.00
Q6PE62_MOUSE	Igfbp3	31.67
ITIH1_MOUSE	Itih1	101.00
ITIH2_MOUSE	Itih2	105.86
ITIH3_MOUSE	Itih3	99.30
ITIH4_MOUSE	Itih4	104.59
K22E_MOUSE	Krt2	70.88
LAMP5_MOUSE	Lamp5	31.70
MDHC_MOUSE	Mdh1	36.49
MKL2_MOUSE	Mkl2	117.47
MYH11_MOUSE	Myh11	226.89
MYH9_MOUSE	Myh9	226.23
A2AQA9_MOUSE	Neb	800.07
NEST_MOUSE	Nes	207.00
NUCB1_MOUSE	Nucb1	53.38
PLOD3_MOUSE	Plod3	84.87
DPOLB_MOUSE	Polb	38.26
POSTN_MOUSE	Postn	93.08
PRDX2_MOUSE	Prdx2	21.77
PSA5_MOUSE	Psma5	26.39
PSB5_MOUSE	Psmb5	28.51
QSOX1_MOUSE	Qsox1	82.73
RAB1A_MOUSE	Rab1A	22.66
THBG_MOUSE	Serpina7	47.02
PAI1_MOUSE	Serpine1	45.14
SRBP2_MOUSE	Srebf2	122.83
TAGL2_MOUSE	Tagln2	22.38
BGH3_MOUSE	Tgfbi	74.55
TSP1_MOUSE	Thbs1	129.56
TKT_MOUSE	Tkt	67.59
TLN1_MOUSE	Tln1	269.65
TMC7_MOUSE	Tmc7	83.28
TENA_MOUSE	Tnc	231.66
TBB2A_MOUSE	Tubb2a	49.87
TBB4B_MOUSE	Tubb4b	49.80
TBB5_MOUSE	Tubb5	49.64
RL40_MOUSE	Uba52	14.72
UBAC2_MOUSE	Ubac2	39.03
VINC_MOUSE	Vcl	116.64
VPS16_MOUSE	Vps16	94.87
1433E_MOUSE	Ywhae	29.16
CC043_MOUSE		22.89
Table S1: List of proteins identified by mass spectrometry. Secreted proteins are highlighted in green.
