# Supplementary material for: Complement C3 of the innate immune system secreted by muscle adipogenic cells promotes myogenic differentiation
Source: Sci Rep. 2017 Mar 13;7:171. doi: 10.1038/s41598-017-00099-7 (PMC5428314; doi:10.1038/s41598-017-00099-7)
Supplement: Supplementary file 3 — Supplementary Table S2 [file 41598_2017_99_MOESM3_ESM.xls]

## Sheet: Sheet1
						GeneName		Description					Fold change
						Mup1		ref|Mus musculus major urinary protein 1 (Mup1), transcript variant 2, mRNA [NM_031188]					150.227
						ENSMUST00000127151		ens|major urinary protein 9 [Source:MGI Symbol;Acc:MGI:3782918] [ENSMUST00000127151]					122.097
						Mup5		ref|Mus musculus major urinary protein 5 (Mup5), mRNA [NM_008649]					120.471
						1100001G20Rik		ref|Mus musculus RIKEN cDNA 1100001G20 gene (1100001G20Rik), mRNA [NM_183249]					61.728
						Cfd		ref|Mus musculus complement factor D (adipsin) (Cfd), mRNA [NM_013459]					55.2101
						Car3		ref|Mus musculus carbonic anhydrase 3 (Car3), mRNA [NM_007606]					35.7693
						Retn		ref|Mus musculus resistin (Retn), transcript variant 1, mRNA [NM_022984]					35.3039
						Adipoq		ref|Mus musculus adiponectin, C1Q and collagen domain containing (Adipoq), mRNA [NM_009605]					35.1675
						Mup8		ref|Mus musculus major urinary protein 8 (Mup8), mRNA [NM_001134676]					32.2305
						Cox8b		ref|Mus musculus cytochrome c oxidase, subunit VIIIb (Cox8b), nuclear gene encoding mitochondrial protein, mRNA [NM_007751]					31.9511
						Fabp4		ref|Mus musculus fatty acid binding protein 4, adipocyte (Fabp4), mRNA [NM_024406]					27.028
						Hp		ref|Mus musculus haptoglobin (Hp), mRNA [NM_017370]					26.0632
						ENSMUST00000132829		ens|major urinary protein 9 [Source:MGI Symbol;Acc:MGI:3782918] [ENSMUST00000132829]					25.8978
						Apoc1		ref|Mus musculus apolipoprotein C-I (Apoc1), transcript variant 1, mRNA [NM_007469]					25.744
						Mup6		ref|Mus musculus major urinary protein 6 (Mup6), mRNA [NM_001081285]					24.7918
						Plbd1		ref|Mus musculus phospholipase B domain containing 1 (Plbd1), mRNA [NM_025806]					24.3133
						C3		ref|Mus musculus complement component 3 (C3), mRNA [NM_009778]					24.2047
						C3		ref|Mus musculus complement component 3 (C3), mRNA [NM_009778]					24.1716
						C3		ref|Mus musculus complement component 3 (C3), mRNA [NM_009778]					23.8409
						C3		ref|Mus musculus complement component 3 (C3), mRNA [NM_009778]					23.109
						C3		ref|Mus musculus complement component 3 (C3), mRNA [NM_009778]					23.0323
						ENSMUST00000103426		ens|immunoglobulin heavy constant mu [Source:MGI Symbol;Acc:MGI:96448] [ENSMUST00000103426]					22.9863
						C3		ref|Mus musculus complement component 3 (C3), mRNA [NM_009778]					22.7415
						C3		ref|Mus musculus complement component 3 (C3), mRNA [NM_009778]					22.6812
						C3		ref|Mus musculus complement component 3 (C3), mRNA [NM_009778]					22.6157
						C3		ref|Mus musculus complement component 3 (C3), mRNA [NM_009778]					22.2702
						C3		ref|Mus musculus complement component 3 (C3), mRNA [NM_009778]					21.6373
						Cidec		ref|Mus musculus cell death-inducing DFFA-like effector c (Cidec), mRNA [NM_178373]					21.0806
						Slc36a2		ref|Mus musculus solute carrier family 36 (proton/amino acid symporter), member 2 (Slc36a2), mRNA [NM_153170]					20.0969
						Mrap		ref|Mus musculus melanocortin 2 receptor accessory protein (Mrap), mRNA [NM_029844]					19.6637
						Saa3		ref|Mus musculus serum amyloid A 3 (Saa3), mRNA [NM_011315]					19.1536
						Nat8l		ref|Mus musculus N-acetyltransferase 8-like (Nat8l), mRNA [NM_001001985]					18.6033
						Aldh1a7		ref|Mus musculus aldehyde dehydrogenase family 1, subfamily A7 (Aldh1a7), mRNA [NM_011921]					17.9398
						Ephx2		ref|Mus musculus epoxide hydrolase 2, cytoplasmic (Ephx2), mRNA [NM_007940]					17.6894
						Fabp4		ref|Mus musculus fatty acid binding protein 4, adipocyte (Fabp4), mRNA [NM_024406]					17.5954
						Plin1		ref|Mus musculus perilipin 1 (Plin1), transcript variant 1, mRNA [NM_175640]					16.8552
						Slc2a4		ref|Mus musculus solute carrier family 2 (facilitated glucose transporter), member 4 (Slc2a4), mRNA [NM_009204]					16.6576
						Rarres2		gb|Mus musculus retinoic acid receptor responder (tazarotene induced) 2, mRNA (cDNA clone IMAGE:4212222), with apparent retained intron, [BC015275]					16.4234
						Slc2a4		ref|Mus musculus solute carrier family 2 (facilitated glucose transporter), member 4 (Slc2a4), mRNA [NM_009204]					16.3055
						Slc2a4		ref|Mus musculus solute carrier family 2 (facilitated glucose transporter), member 4 (Slc2a4), mRNA [NM_009204]					15.9998
						Slc2a4		ref|Mus musculus solute carrier family 2 (facilitated glucose transporter), member 4 (Slc2a4), mRNA [NM_009204]					15.9479
						Slc2a4		ref|Mus musculus solute carrier family 2 (facilitated glucose transporter), member 4 (Slc2a4), mRNA [NM_009204]					15.8977
						Apoe		ref|Mus musculus apolipoprotein E (Apoe), mRNA [NM_009696]					15.8304
						Fabp4		ref|Mus musculus fatty acid binding protein 4, adipocyte (Fabp4), mRNA [NM_024406]					15.7594
						Mup4		ref|Mus musculus major urinary protein 4 (Mup4), mRNA [NM_008648]					15.667
						Slc2a4		ref|Mus musculus solute carrier family 2 (facilitated glucose transporter), member 4 (Slc2a4), mRNA [NM_009204]					15.6662
						Apoe		ref|Mus musculus apolipoprotein E (Apoe), mRNA [NM_009696]					15.6245
						Rarres2		ref|Mus musculus retinoic acid receptor responder (tazarotene induced) 2 (Rarres2), mRNA [NM_027852]					15.6159
						Acsl1		ref|Mus musculus acyl-CoA synthetase long-chain family member 1 (Acsl1), mRNA [NM_007981]					15.579
						Slc2a4		ref|Mus musculus solute carrier family 2 (facilitated glucose transporter), member 4 (Slc2a4), mRNA [NM_009204]					15.5756
						Apoe		ref|Mus musculus apolipoprotein E (Apoe), mRNA [NM_009696]					15.4258
						Slc2a4		ref|Mus musculus solute carrier family 2 (facilitated glucose transporter), member 4 (Slc2a4), mRNA [NM_009204]					15.4123
						Apoe		ref|Mus musculus apolipoprotein E (Apoe), mRNA [NM_009696]					15.4089
						Slc2a4		ref|Mus musculus solute carrier family 2 (facilitated glucose transporter), member 4 (Slc2a4), mRNA [NM_009204]					15.3796
						Slc2a4		ref|Mus musculus solute carrier family 2 (facilitated glucose transporter), member 4 (Slc2a4), mRNA [NM_009204]					15.3448
						Apoe		ref|Mus musculus apolipoprotein E (Apoe), mRNA [NM_009696]					15.3448
						Cd36		ref|Mus musculus CD36 antigen (Cd36), transcript variant 2, mRNA [NM_007643]					15.3115
						Apoe		ref|Mus musculus apolipoprotein E (Apoe), mRNA [NM_009696]					15.24
						Lgi2		ens|leucine-rich repeat LGI family, member 2 [Source:MGI Symbol;Acc:MGI:2180196] [ENSMUST00000113928]					15.0122
						Apoe		ref|Mus musculus apolipoprotein E (Apoe), mRNA [NM_009696]					14.8822
						Apoe		ref|Mus musculus apolipoprotein E (Apoe), mRNA [NM_009696]					14.8306
						Apoe		ref|Mus musculus apolipoprotein E (Apoe), mRNA [NM_009696]					14.7998
						Apoe		ref|Mus musculus apolipoprotein E (Apoe), mRNA [NM_009696]					14.7945
						Cd36		gb|Mus musculus CD36 antigen mRNA, complete cds, [L23108]					14.6348
						Ighm		gb|Mus musculus 2 days neonate thymus thymic cells cDNA, RIKEN full-length enriched library, clone:E430023B15 product:immunoglobulin heavy chain 6 (heavy chain of IgM), full insert sequence, [AK088666]					14.4845
						Gpd1		ref|Mus musculus glycerol-3-phosphate dehydrogenase 1 (soluble) (Gpd1), mRNA [NM_010271]					14.0126
						Thrsp		ref|Mus musculus thyroid hormone responsive SPOT14 homolog (Rattus) (Thrsp), mRNA [NM_009381]					13.1444
						Scd1		ref|Mus musculus stearoyl-Coenzyme A desaturase 1 (Scd1), mRNA [NM_009127]					12.6444
						Ifi27l2a		ref|Mus musculus interferon, alpha-inducible protein 27 like 2A (Ifi27l2a), mRNA [NM_029803]					12.5395
						Chchd10		ref|Mus musculus coiled-coil-helix-coiled-coil-helix domain containing 10 (Chchd10), mRNA [NM_175329]					12.4758
						Ifi27l2a		gb|Mus musculus adult male tongue cDNA, RIKEN full-length enriched library, clone:2310061N23 product:similar to ALPHA-INTERFERON INDUCIBLE PROTEIN (FRAGMENT) [Mesocricetus auratus], full insert sequence, [AK010014]					12.213
						Pnpla2		ref|Mus musculus patatin-like phospholipase domain containing 2 (Pnpla2), transcript variant 2, mRNA [NM_025802]					12.1907
						Odz4		ref|Mus musculus odd Oz/ten-m homolog 4 (Drosophila) (Odz4), mRNA [NM_011858]					12.1573
						Acsl1		ref|Mus musculus acyl-CoA synthetase long-chain family member 1 (Acsl1), mRNA [NM_007981]					11.866
						Pnpla3		ref|Mus musculus patatin-like phospholipase domain containing 3 (Pnpla3), mRNA [NM_054088]					11.4662
						Ces1d		ref|Mus musculus carboxylesterase 1D (Ces1d), mRNA [NM_053200]					11.1227
						ENSMUST00000103426		ens|immunoglobulin heavy constant mu [Source:MGI Symbol;Acc:MGI:96448] [ENSMUST00000103426]					11.1076
						Gm11428		ref|Mus musculus predicted gene 11428 (Gm11428), mRNA [NM_001081957]					10.8956
						ENSMUST00000103426		ens|immunoglobulin heavy constant mu [Source:MGI Symbol;Acc:MGI:96448] [ENSMUST00000103426]					10.8502
						1500015O10Rik		ref|Mus musculus RIKEN cDNA 1500015O10 gene (1500015O10Rik), mRNA [NM_024283]					10.6727
						ENSMUST00000103426		ens|immunoglobulin heavy constant mu [Source:MGI Symbol;Acc:MGI:96448] [ENSMUST00000103426]					10.6138
						ENSMUST00000103426		ens|immunoglobulin heavy constant mu [Source:MGI Symbol;Acc:MGI:96448] [ENSMUST00000103426]					10.4789
						Cdo1		ref|Mus musculus cysteine dioxygenase 1, cytosolic (Cdo1), mRNA [NM_033037]					10.4659
						Mlxipl		ref|Mus musculus MLX interacting protein-like (Mlxipl), mRNA [NM_021455]					10.4381
						ENSMUST00000098035		ens|predicted gene 13775 [Source:MGI Symbol;Acc:MGI:3712466] [ENSMUST00000098035]					10.4242
						ENSMUST00000103426		ens|immunoglobulin heavy constant mu [Source:MGI Symbol;Acc:MGI:96448] [ENSMUST00000103426]					10.3441
						Agpat2		ref|Mus musculus 1-acylglycerol-3-phosphate O-acyltransferase 2 (lysophosphatidic acid acyltransferase, beta) (Agpat2), mRNA [NM_026212]					10.0909
						Acsl1		ref|Mus musculus acyl-CoA synthetase long-chain family member 1 (Acsl1), mRNA [NM_007981]					10.0434
						Cox7a1		ref|Mus musculus cytochrome c oxidase, subunit VIIa 1 (Cox7a1), nuclear gene encoding mitochondrial protein, mRNA [NM_009944]					9.9104
						Retn		ref|Mus musculus resistin (Retn), transcript variant 1, mRNA [NM_022984]					9.9073
						ENSMUST00000103426		ens|immunoglobulin heavy constant mu [Source:MGI Symbol;Acc:MGI:96448] [ENSMUST00000103426]					9.83644
						ENSMUST00000103426		ens|immunoglobulin heavy constant mu [Source:MGI Symbol;Acc:MGI:96448] [ENSMUST00000103426]					9.83521
						Agpat2		ref|Mus musculus 1-acylglycerol-3-phosphate O-acyltransferase 2 (lysophosphatidic acid acyltransferase, beta) (Agpat2), mRNA [NM_026212]					9.5905
						ENSMUST00000103426		ens|immunoglobulin heavy constant mu [Source:MGI Symbol;Acc:MGI:96448] [ENSMUST00000103426]					9.4873
						Lgals12		ref|Mus musculus lectin, galactose binding, soluble 12 (Lgals12), mRNA [NM_019516]					9.45503
						Klb		ref|Mus musculus klotho beta (Klb), mRNA [NM_031180]					9.44696
						Agt		ref|Mus musculus angiotensinogen (serpin peptidase inhibitor, clade A, member 8) (Agt), mRNA [NM_007428]					9.40564
						ENSMUST00000103426		ens|immunoglobulin heavy constant mu [Source:MGI Symbol;Acc:MGI:96448] [ENSMUST00000103426]					9.36819
						Odz4		ref|Mus musculus odd Oz/ten-m homolog 4 (Drosophila) (Odz4), mRNA [NM_011858]					9.30083
						ENSMUST00000103426		ens|immunoglobulin heavy constant mu [Source:MGI Symbol;Acc:MGI:96448] [ENSMUST00000103426]					9.2866
						Mlana		ens|melan-A [Source:MGI Symbol;Acc:MGI:108454] [ENSMUST00000025719]					9.24355
						Dgat2		ref|Mus musculus diacylglycerol O-acyltransferase 2 (Dgat2), mRNA [NM_026384]					9.0077
						Reg1		ref|Mus musculus regenerating islet-derived 1 (Reg1), mRNA [NM_009042]					8.94091
						Ppp1r1a		ref|Mus musculus protein phosphatase 1, regulatory (inhibitor) subunit 1A (Ppp1r1a), mRNA [NM_021391]					8.67133
						Apol6		ref|Mus musculus apolipoprotein L 6 (Apol6), transcript variant 1, mRNA [NM_028010]					8.54542
						Atp1a2		ref|Mus musculus ATPase, Na+/K+ transporting, alpha 2 polypeptide (Atp1a2), mRNA [NM_178405]					8.39736
						Pnpla2		ref|Mus musculus patatin-like phospholipase domain containing 2 (Pnpla2), transcript variant 2, mRNA [NM_025802]					8.14219
						Agpat9		ref|Mus musculus 1-acylglycerol-3-phosphate O-acyltransferase 9 (Agpat9), transcript variant 1, mRNA [NM_172715]					8.1166
						Nnmt		ref|Mus musculus nicotinamide N-methyltransferase (Nnmt), mRNA [NM_010924]					8.11216
						Enpp2		ref|Mus musculus ectonucleotide pyrophosphatase/phosphodiesterase 2 (Enpp2), transcript variant 2, mRNA [NM_015744]					8.01801
						Ifi27l2a		ref|Mus musculus interferon, alpha-inducible protein 27 like 2A (Ifi27l2a), mRNA [NM_029803]					7.98814
						Mgll		ref|Mus musculus monoglyceride lipase (Mgll), transcript variant 2, mRNA [NM_011844]					7.86787
						Car3		gb|Mus musculus 18-day embryo whole body cDNA, RIKEN full-length enriched library, clone:1110020O19 product:carbonic anhydrase 3, full insert sequence, [AK075630]					7.78868
						Slc7a10		ref|Mus musculus solute carrier family 7 (cationic amino acid transporter, y+ system), member 10 (Slc7a10), mRNA [NM_017394]					7.78202
						Cited4		ref|Mus musculus Cbp/p300-interacting transactivator, with Glu/Asp-rich carboxy-terminal domain, 4 (Cited4), mRNA [NM_019563]					7.76743
						Pcx		ref|Mus musculus pyruvate carboxylase (Pcx), nuclear gene encoding mitochondrial protein, transcript variant 2, mRNA [NM_008797]					7.62331
						Lpl		ref|Mus musculus lipoprotein lipase (Lpl), mRNA [NM_008509]					7.51448
						Sort1		ref|Mus musculus sortilin 1 (Sort1), mRNA [NM_019972]					7.46163
						Mgll		ref|Mus musculus monoglyceride lipase (Mgll), transcript variant 2, mRNA [NM_011844]					7.36452
						Apod		ref|Mus musculus apolipoprotein D (Apod), mRNA [NM_007470]					7.18168
						Chrdl1		ref|Mus musculus chordin-like 1 (Chrdl1), transcript variant 2, mRNA [NM_031258]					7.12775
						Rbp4		ref|Mus musculus retinol binding protein 4, plasma (Rbp4), transcript variant 2, mRNA [NM_011255]					6.94952
						Cited4		ref|Mus musculus Cbp/p300-interacting transactivator, with Glu/Asp-rich carboxy-terminal domain, 4 (Cited4), mRNA [NM_019563]					6.89897
						Lipe		ref|Mus musculus lipase, hormone sensitive (Lipe), transcript variant 1, mRNA [NM_010719]					6.89184
						Col15a1		ref|Mus musculus collagen, type XV, alpha 1 (Col15a1), mRNA [NM_009928]					6.85932
						Steap4		ref|Mus musculus STEAP family member 4 (Steap4), mRNA [NM_054098]					6.79099
						Pla2g16		ref|Mus musculus phospholipase A2, group XVI (Pla2g16), mRNA [NM_139269]					6.77962
						Ptger3		ref|Mus musculus prostaglandin E receptor 3 (subtype EP3) (Ptger3), mRNA [NM_011196]					6.76364
						Kbtbd11		ref|Mus musculus kelch repeat and BTB (POZ) domain containing 11 (Kbtbd11), mRNA [NM_029116]					6.66015
						Mup9		ref|Mus musculus major urinary protein 9 (Mup9), mRNA [NM_001126319]					6.65139
						C4b		ref|Mus musculus complement component 4B (Childo blood group) (C4b), mRNA [NM_009780]					6.62831
						Aspg		ref|Mus musculus asparaginase homolog (S, cerevisiae) (Aspg), mRNA [NM_001081169]					6.61274
						Acvr1c		ref|Mus musculus activin A receptor, type IC (Acvr1c), transcript variant 2, mRNA [NM_001033369]					6.59167
						Adig		ref|Mus musculus adipogenin (Adig), mRNA [NM_145635]					6.58182
						Serpina3c		ref|Mus musculus serine (or cysteine) peptidase inhibitor, clade A, member 3C (Serpina3c), mRNA [NM_008458]					6.55874
						Cox6a2		ref|Mus musculus cytochrome c oxidase, subunit VI a, polypeptide 2 (Cox6a2), nuclear gene encoding mitochondrial protein, mRNA [NM_009943]					6.51468
						Cyp2f2		ref|Mus musculus cytochrome P450, family 2, subfamily f, polypeptide 2 (Cyp2f2), mRNA [NM_007817]					6.48803
						Pfkfb1		ref|Mus musculus 6-phosphofructo-2-kinase/fructose-2,6-biphosphatase 1 (Pfkfb1), mRNA [NM_008824]					6.46298
						Aldh1l1		ref|Mus musculus aldehyde dehydrogenase 1 family, member L1 (Aldh1l1), mRNA [NM_027406]					6.45456
						Reep6		ref|Mus musculus receptor accessory protein 6 (Reep6), transcript variant 1, mRNA [NM_139292]					6.42474
						Aoc3		ref|Mus musculus amine oxidase, copper containing 3 (Aoc3), mRNA [NM_009675]					6.38405
						Smoc1		ref|Mus musculus SPARC related modular calcium binding 1 (Smoc1), transcript variant 2, mRNA [NM_022316]					6.37445
						Lum		ref|Mus musculus lumican (Lum), mRNA [NM_008524]					6.33834
						Abhd15		ref|Mus musculus abhydrolase domain containing 15 (Abhd15), mRNA [NM_026185]					6.33078
						Spon1		ref|Mus musculus spondin 1, (f-spondin) extracellular matrix protein (Spon1), mRNA [NM_145584]					6.24422
						Lrg1		ref|Mus musculus leucine-rich alpha-2-glycoprotein 1 (Lrg1), mRNA [NM_029796]					6.23991
						Ppp1r1a		ref|Mus musculus protein phosphatase 1, regulatory (inhibitor) subunit 1A (Ppp1r1a), mRNA [NM_021391]					6.13268
						Gpd1		ref|Mus musculus glycerol-3-phosphate dehydrogenase 1 (soluble) (Gpd1), mRNA [NM_010271]					6.02118
						Dgat2		ref|Mus musculus diacylglycerol O-acyltransferase 2 (Dgat2), mRNA [NM_026384]					6.01337
						Agpat9		ref|Mus musculus 1-acylglycerol-3-phosphate O-acyltransferase 9 (Agpat9), transcript variant 1, mRNA [NM_172715]					5.97851
						Ntrk2		gb|Mus musculus adult male cerebellum cDNA, RIKEN full-length enriched library, clone:1500040I13 product:neurotrophic tyrosine kinase, receptor, type 2, full insert sequence, [AK018789]					5.96336
						5730469M10Rik		ref|Mus musculus RIKEN cDNA 5730469M10 gene (5730469M10Rik), mRNA [NM_027464]					5.89154
						Cfb		ref|Mus musculus complement factor B (Cfb), transcript variant 1, mRNA [NM_008198]					5.8864
						Fxyd1		ref|Mus musculus FXYD domain-containing ion transport regulator 1 (Fxyd1), transcript variant 1, mRNA [NM_019503]					5.84215
						Pfkfb3		ref|Mus musculus 6-phosphofructo-2-kinase/fructose-2,6-biphosphatase 3 (Pfkfb3), transcript variant 6, mRNA [NM_133232]					5.83579
						Lgi2		ref|Mus musculus leucine-rich repeat LGI family, member 2 (Lgi2), mRNA [NM_144945]					5.82538
						Aldh6a1		ref|Mus musculus aldehyde dehydrogenase family 6, subfamily A1 (Aldh6a1), nuclear gene encoding mitochondrial protein, mRNA [NM_134042]					5.80603
						Aldh3b2		ref|Mus musculus aldehyde dehydrogenase 3 family, member B2 (Aldh3b2), mRNA [NM_001177438]					5.76141
						Arl4a		ref|Mus musculus ADP-ribosylation factor-like 4A (Arl4a), transcript variant 2, mRNA [NM_001039515]					5.73761
						Aqp7		gb|Mus musculus mRNA for aquaporin 7, complete cds, [AB010100]					5.71801
						Acp5		ref|Mus musculus acid phosphatase 5, tartrate resistant (Acp5), transcript variant 3, mRNA [NM_007388]					5.6912
						Sult1a1		ref|Mus musculus sulfotransferase family 1A, phenol-preferring, member 1 (Sult1a1), mRNA [NM_133670]					5.69038
						Ramp1		ref|Mus musculus receptor (calcitonin) activity modifying protein 1 (Ramp1), transcript variant 1, mRNA [NM_016894]					5.68739
						Fndc5		ref|Mus musculus fibronectin type III domain containing 5 (Fndc5), mRNA [NM_027402]					5.61205
						Plin4		ref|Mus musculus perilipin 4 (Plin4), mRNA [NM_020568]					5.58659
						N4bp2l1		ref|Mus musculus NEDD4 binding protein 2-like 1 (N4bp2l1), mRNA [NM_133898]					5.57521
						Col5a3		ref|Mus musculus collagen, type V, alpha 3 (Col5a3), mRNA [NM_016919]					5.55806
						Gpam		ens|glycerol-3-phosphate acyltransferase, mitochondrial [Source:MGI Symbol;Acc:MGI:109162] [ENSMUST00000086868]					5.52237
						Myl1		ref|Mus musculus myosin, light polypeptide 1 (Myl1), transcript variant 1f, mRNA [NM_021285]					5.5208
						Adhfe1		ref|Mus musculus alcohol dehydrogenase, iron containing, 1 (Adhfe1), nuclear gene encoding mitochondrial protein, transcript variant 1, mRNA [NM_175236]					5.42685
						Clstn2		ref|Mus musculus calsyntenin 2 (Clstn2), mRNA [NM_022319]					5.41635
						Epas1		ref|Mus musculus endothelial PAS domain protein 1 (Epas1), mRNA [NM_010137]					5.39026
						Serpina3m		ref|Mus musculus serine (or cysteine) peptidase inhibitor, clade A, member 3M (Serpina3m), mRNA [NM_009253]					5.3782
						Cmbl		ref|Mus musculus carboxymethylenebutenolidase-like (Pseudomonas) (Cmbl), mRNA [NM_181588]					5.32332
						Saa1		ref|Mus musculus serum amyloid A 1 (Saa1), mRNA [NM_009117]					5.31828
						3010033K07Rik		ref|PREDICTED: Mus musculus RIKEN cDNA 3010033K07 gene (3010033K07Rik), partial miscRNA [XR_108038]					5.31606
						Glul		ref|Mus musculus glutamate-ammonia ligase (glutamine synthetase) (Glul), mRNA [NM_008131]					5.30248
						Clstn3		ref|Mus musculus calsyntenin 3 (Clstn3), mRNA [NM_153508]					5.29411
						Abcg1		ref|Mus musculus ATP-binding cassette, sub-family G (WHITE), member 1 (Abcg1), mRNA [NM_009593]					5.25334
						Pygl		ref|Mus musculus liver glycogen phosphorylase (Pygl), mRNA [NM_133198]					5.22381
						Aqp7		ref|Mus musculus aquaporin 7 (Aqp7), mRNA [NM_007473]					5.22006
						Ppp1r3d		ref|Mus musculus protein phosphatase 1, regulatory subunit 3D (Ppp1r3d), mRNA [NM_001085501]					5.21992
						Dgat2		ref|Mus musculus diacylglycerol O-acyltransferase 2 (Dgat2), mRNA [NM_026384]					5.21421
						Lipe		ref|Mus musculus lipase, hormone sensitive (Lipe), transcript variant 1, mRNA [NM_010719]					5.21088
						Acss2		ref|Mus musculus acyl-CoA synthetase short-chain family member 2 (Acss2), mRNA [NM_019811]					5.18596
						Rxrg		ref|Mus musculus retinoid X receptor gamma (Rxrg), transcript variant 1, mRNA [NM_009107]					5.17503
						Arl4a		ref|Mus musculus ADP-ribosylation factor-like 4A (Arl4a), transcript variant 2, mRNA [NM_001039515]					5.14896
						Adamts15		ref|Mus musculus a disintegrin-like and metallopeptidase (reprolysin type) with thrombospondin type 1 motif, 15 (Adamts15), mRNA [NM_001024139]					5.10895
						Mmp3		ref|Mus musculus matrix metallopeptidase 3 (Mmp3), mRNA [NM_010809]					5.08953
						Igfbp5		ref|Mus musculus insulin-like growth factor binding protein 5 (Igfbp5), mRNA [NM_010518]					5.06489
						Cd1d1		ref|Mus musculus CD1d1 antigen (Cd1d1), mRNA [NM_007639]					5.04517
						Fmo1		ref|Mus musculus flavin containing monooxygenase 1 (Fmo1), mRNA [NM_010231]					5.04254
						Nupr1		ref|Mus musculus nuclear protein 1 (Nupr1), mRNA [NM_019738]					5.01103
						Nt5e		ref|Mus musculus 5' nucleotidase, ecto (Nt5e), mRNA [NM_011851]					4.99688
						Car2		ref|Mus musculus carbonic anhydrase 2 (Car2), mRNA [NM_009801]					4.99021
						Ntrk2		ref|Mus musculus neurotrophic tyrosine kinase, receptor, type 2 (Ntrk2), transcript variant 2, mRNA [NM_008745]					4.98997
						Fndc5		ref|Mus musculus fibronectin type III domain containing 5 (Fndc5), mRNA [NM_027402]					4.98431
						Phyhd1		ref|Mus musculus phytanoyl-CoA dioxygenase domain containing 1 (Phyhd1), mRNA [NM_172267]					4.95035
						ENSMUST00000060147		ens|RIKEN cDNA A530053G22 gene [Source:MGI Symbol;Acc:MGI:2443347] [ENSMUST00000060147]					4.94681
						Ccl6		ref|Mus musculus chemokine (C-C motif) ligand 6 (Ccl6), mRNA [NM_009139]					4.91976
						Wdr86		ref|Mus musculus WD repeat domain 86 (Wdr86), mRNA [NM_001081441]					4.90248
						Tmem178		ref|Mus musculus transmembrane protein 178 (Tmem178), mRNA [NM_026516]					4.89995
						Trib3		ref|Mus musculus tribbles homolog 3 (Drosophila) (Trib3), mRNA [NM_175093]					4.89265
						Pik3c2g		gb|Mus musculus 2 days pregnant adult female ovary cDNA, RIKEN full-length enriched library, clone:E330023G08 product:phosphatidylinositol 3-kinase, C2 domain containing, gamma polypeptide, full insert sequence, [AK054415]					4.87797
						Ntrk2		ref|Mus musculus neurotrophic tyrosine kinase, receptor, type 2 (Ntrk2), transcript variant 2, mRNA [NM_008745]					4.85378
						Mylpf		ref|Mus musculus myosin light chain, phosphorylatable, fast skeletal muscle (Mylpf), mRNA [NM_016754]					4.83279
						Selenbp1		ref|Mus musculus selenium binding protein 1 (Selenbp1), mRNA [NM_009150]					4.8091
						Ntrk2		ref|Mus musculus neurotrophic tyrosine kinase, receptor, type 2 (Ntrk2), transcript variant 2, mRNA [NM_008745]					4.80739
						Ntrk2		ref|Mus musculus neurotrophic tyrosine kinase, receptor, type 2 (Ntrk2), transcript variant 2, mRNA [NM_008745]					4.78958
						Amy1		ref|Mus musculus amylase 1, salivary (Amy1), transcript variant 1, mRNA [NM_007446]					4.78365
						Adipor2		ref|Mus musculus adiponectin receptor 2 (Adipor2), mRNA [NM_197985]					4.73995
						Ntrk2		ref|Mus musculus neurotrophic tyrosine kinase, receptor, type 2 (Ntrk2), transcript variant 2, mRNA [NM_008745]					4.72568
						Fam40b		ref|Mus musculus family with sequence similarity 40, member B (Fam40b), transcript variant 1, mRNA [NM_177204]					4.70331
						B3galt2		ref|Mus musculus UDP-Gal:betaGlcNAc beta 1,3-galactosyltransferase, polypeptide 2 (B3galt2), mRNA [NM_020025]					4.66468
						H2-K1		ref|Mus musculus histocompatibility 2, K1, K region (H2-K1), transcript variant 1, mRNA [NM_001001892]					4.64639
						H2-K1		ref|Mus musculus histocompatibility 2, K1, K region (H2-K1), transcript variant 1, mRNA [NM_001001892]					4.64087
						Eln		ref|Mus musculus elastin (Eln), mRNA [NM_007925]					4.63588
						Ntrk2		ref|Mus musculus neurotrophic tyrosine kinase, receptor, type 2 (Ntrk2), transcript variant 2, mRNA [NM_008745]					4.62831
						H2-K1		ref|Mus musculus histocompatibility 2, K1, K region (H2-K1), transcript variant 1, mRNA [NM_001001892]					4.62766
						H2-K1		ref|Mus musculus histocompatibility 2, K1, K region (H2-K1), transcript variant 1, mRNA [NM_001001892]					4.61332
						H2-K1		ref|Mus musculus histocompatibility 2, K1, K region (H2-K1), transcript variant 1, mRNA [NM_001001892]					4.60401
						Chpt1		ref|Mus musculus choline phosphotransferase 1 (Chpt1), transcript variant 2, mRNA [NM_144807]					4.60171
						Col3a1		ref|Mus musculus collagen, type III, alpha 1 (Col3a1), mRNA [NM_009930]					4.59883
						Col4a1		ref|Mus musculus collagen, type IV, alpha 1 (Col4a1), mRNA [NM_009931]					4.59515
						Ntrk2		ref|Mus musculus neurotrophic tyrosine kinase, receptor, type 2 (Ntrk2), transcript variant 2, mRNA [NM_008745]					4.59154
						H2-K1		ref|Mus musculus histocompatibility 2, K1, K region (H2-K1), transcript variant 1, mRNA [NM_001001892]					4.57736
						H2-K1		ref|Mus musculus histocompatibility 2, K1, K region (H2-K1), transcript variant 1, mRNA [NM_001001892]					4.56797
						H2-K1		ref|Mus musculus histocompatibility 2, K1, K region (H2-K1), transcript variant 1, mRNA [NM_001001892]					4.56334
						Selenbp2		ref|Mus musculus selenium binding protein 2 (Selenbp2), mRNA [NM_019414]					4.56326
						H2-K1		ref|Mus musculus histocompatibility 2, K1, K region (H2-K1), transcript variant 1, mRNA [NM_001001892]					4.56311
						Ntrk2		ref|Mus musculus neurotrophic tyrosine kinase, receptor, type 2 (Ntrk2), transcript variant 2, mRNA [NM_008745]					4.55726
						Gstz1		ref|Mus musculus glutathione transferase zeta 1 (maleylacetoacetate isomerase) (Gstz1), mRNA [NM_010363]					4.55163
						H2-K1		ref|Mus musculus histocompatibility 2, K1, K region (H2-K1), transcript variant 1, mRNA [NM_001001892]					4.53875
						Ntrk2		ref|Mus musculus neurotrophic tyrosine kinase, receptor, type 2 (Ntrk2), transcript variant 2, mRNA [NM_008745]					4.53419
						Ffar2		ref|Mus musculus free fatty acid receptor 2 (Ffar2), transcript variant 1, mRNA [NM_146187]					4.52503
						Aspa		ref|Mus musculus aspartoacylase (Aspa), mRNA [NM_023113]					4.51154
						C1s		ref|Mus musculus complement component 1, s subcomponent (C1s), transcript variant 1, mRNA [NM_144938]					4.49241
						2010003K11Rik		ref|Mus musculus RIKEN cDNA 2010003K11 gene (2010003K11Rik), mRNA [NM_027237]					4.46204
						Myh3		ref|Mus musculus myosin, heavy polypeptide 3, skeletal muscle, embryonic (Myh3), mRNA [NM_001099635]					4.43903
						Dpt		ref|Mus musculus dermatopontin (Dpt), mRNA [NM_019759]					4.43381
						Mcam		ref|Mus musculus melanoma cell adhesion molecule (Mcam), mRNA [NM_023061]					4.43194
						G0s2		ref|Mus musculus G0/G1 switch gene 2 (G0s2), mRNA [NM_008059]					4.41205
						Calca		ref|Mus musculus calcitonin/calcitonin-related polypeptide, alpha (Calca), transcript variant 2, mRNA [NM_001033954]					4.37693
						Lpl		ref|Mus musculus lipoprotein lipase (Lpl), mRNA [NM_008509]					4.37563
						Entpd2		ref|Mus musculus ectonucleoside triphosphate diphosphohydrolase 2 (Entpd2), mRNA [NM_009849]					4.36337
						H2-K1		gb|Mus musculus mRNA, complete cds, [M69070]					4.35619
						Expi		ref|Mus musculus extracellular proteinase inhibitor (Expi), mRNA [NM_007969]					4.34035
						Klf15		ref|Mus musculus Kruppel-like factor 15 (Klf15), mRNA [NM_023184]					4.33951
						Htra1		ref|Mus musculus HtrA serine peptidase 1 (Htra1), mRNA [NM_019564]					4.3343
						Ntrk2		ref|Mus musculus neurotrophic tyrosine kinase, receptor, type 2 (Ntrk2), transcript variant 2, mRNA [NM_008745]					4.31791
						Tnnc2		ref|Mus musculus troponin C2, fast (Tnnc2), mRNA [NM_009394]					4.26839
						COX2		ens|mitochondrially encoded cytochrome c oxidase II [Source:MGI Symbol;Acc:MGI:102503] [ENSMUST00000082405]					4.23672
						Ces1f		ref|Mus musculus carboxylesterase 1F (Ces1f), mRNA [NM_144930]					4.231
						S100a1		ref|Mus musculus S100 calcium binding protein A1 (S100a1), mRNA [NM_011309]					4.22729
						Abca1		ref|Mus musculus ATP-binding cassette, sub-family A (ABC1), member 1 (Abca1), mRNA [NM_013454]					4.22534
						Cav2		ref|Mus musculus caveolin 2 (Cav2), mRNA [NM_016900]					4.21364
						Fam13a		ref|Mus musculus family with sequence similarity 13, member A (Fam13a), mRNA [NM_153574]					4.17073
						H2-K2		ref|Mus musculus histocompatibility 2, K region locus 2 (H2-K2), non-coding RNA [NR_004446]					4.16663
						Car6		ref|Mus musculus carbonic anhydrase 6 (Car6), mRNA [NM_009802]					4.15385
						Cav2		ref|Mus musculus caveolin 2 (Cav2), mRNA [NM_016900]					4.15063
						Cav2		ref|Mus musculus caveolin 2 (Cav2), mRNA [NM_016900]					4.13992
						Cav2		ref|Mus musculus caveolin 2 (Cav2), mRNA [NM_016900]					4.13692
						Magel2		ref|Mus musculus melanoma antigen, family L, 2 (Magel2), mRNA [NM_013779]					4.12744
						Nudt7		ref|Mus musculus nudix (nucleoside diphosphate linked moiety X)-type motif 7 (Nudt7), transcript variant 1, mRNA [NM_024437]					4.11914
						Paqr4		ref|Mus musculus progestin and adipoQ receptor family member IV (Paqr4), mRNA [NM_023824]					4.11142
						Clu		ref|Mus musculus clusterin (Clu), mRNA [NM_013492]					4.10651
						Orm1		ref|Mus musculus orosomucoid 1 (Orm1), mRNA [NM_008768]					4.10328
						Cav2		ref|Mus musculus caveolin 2 (Cav2), mRNA [NM_016900]					4.08484
						A530016L24Rik		ref|Mus musculus RIKEN cDNA A530016L24 gene (A530016L24Rik), mRNA [NM_177039]					4.06982
						Cav2		ref|Mus musculus caveolin 2 (Cav2), mRNA [NM_016900]					4.06719
						Tst		ref|Mus musculus thiosulfate sulfurtransferase, mitochondrial (Tst), nuclear gene encoding mitochondrial protein, mRNA [NM_009437]					4.06644
						H2-T23		ref|Mus musculus histocompatibility 2, T region locus 23 (H2-T23), mRNA [NM_010398]					4.06592
						Fxyd1		gb|Mus musculus phospholemman precursor, mRNA, complete cds, [AF089734]					4.0623
						Slfn5		ref|Mus musculus schlafen 5 (Slfn5), mRNA [NM_183201]					4.0589
						Cav2		ref|Mus musculus caveolin 2 (Cav2), mRNA [NM_016900]					4.0573
						1190005I06Rik		ref|Mus musculus RIKEN cDNA 1190005I06 gene (1190005I06Rik), mRNA [NM_197988]					4.05345
						Fasn		ref|Mus musculus fatty acid synthase (Fasn), mRNA [NM_007988]					4.04473
						Cav2		ref|Mus musculus caveolin 2 (Cav2), mRNA [NM_016900]					4.03234
						Cav2		ref|Mus musculus caveolin 2 (Cav2), mRNA [NM_016900]					4.01882
						Scp2		ref|Mus musculus sterol carrier protein 2, liver (Scp2), mRNA [NM_011327]					4.01579
						Lbp		ref|Mus musculus lipopolysaccharide binding protein (Lbp), mRNA [NM_008489]					4.00995
						Kcnk3		ref|Mus musculus potassium channel, subfamily K, member 3 (Kcnk3), mRNA [NM_010608]					3.99764
						Ppp2r5a		ref|Mus musculus protein phosphatase 2, regulatory subunit B (B56), alpha isoform (Ppp2r5a), mRNA [NM_144880]					3.99247
						Cav2		ref|Mus musculus caveolin 2 (Cav2), mRNA [NM_016900]					3.98092
						Rtp4		ref|Mus musculus receptor transporter protein 4 (Rtp4), mRNA [NM_023386]					3.96451
						Gucy1b3		ref|Mus musculus guanylate cyclase 1, soluble, beta 3 (Gucy1b3), transcript variant 1, mRNA [NM_017469]					3.96005
						AW112010		ref|Mus musculus expressed sequence AW112010 (AW112010), mRNA [NM_001177351]					3.95995
						Myh3		ref|Mus musculus myosin, heavy polypeptide 3, skeletal muscle, embryonic (Myh3), mRNA [NM_001099635]					3.93968
						Lyz2		ens|lysozyme 2 [Source:MGI Symbol;Acc:MGI:96897] [ENSMUST00000092163]					3.93434
						Glul		gb|M,musculus mRNA for glutamine synthetase, [X16314]					3.93103
						Echdc1		ref|Mus musculus enoyl Coenzyme A hydratase domain containing 1 (Echdc1), transcript variant 1, mRNA [NM_025855]					3.92469
						Mtfp1		ref|Mus musculus mitochondrial fission process 1 (Mtfp1), nuclear gene encoding mitochondrial protein, mRNA [NM_026443]					3.92193
						Pex11a		ref|Mus musculus peroxisomal biogenesis factor 11 alpha (Pex11a), mRNA [NM_011068]					3.91208
						H2-K2		ref|Mus musculus histocompatibility 2, K region locus 2 (H2-K2), non-coding RNA [NR_004446]					3.91199
						Psmb8		ref|Mus musculus proteasome (prosome, macropain) subunit, beta type 8 (large multifunctional peptidase 7) (Psmb8), mRNA [NM_010724]					3.89394
						Plin5		ref|Mus musculus perilipin 5 (Plin5), transcript variant 2, mRNA [NM_001077348]					3.89092
						Wfdc12		ref|Mus musculus WAP four-disulfide core domain 12 (Wfdc12), mRNA [NM_138684]					3.88913
						Mfap4		ref|Mus musculus microfibrillar-associated protein 4 (Mfap4), mRNA [NM_029568]					3.87983
						Pex11a		ref|Mus musculus peroxisomal biogenesis factor 11 alpha (Pex11a), mRNA [NM_011068]					3.87918
						Igf1		ref|Mus musculus insulin-like growth factor 1 (Igf1), transcript variant 1, mRNA [NM_010512]					3.87748
						Ppargc1b		gb|Mus musculus 3 days neonate thymus cDNA, RIKEN full-length enriched library, clone:A630086I18 product:unclassifiable, full insert sequence, [AK042378]					3.87365
						Pex11a		ref|Mus musculus peroxisomal biogenesis factor 11 alpha (Pex11a), mRNA [NM_011068]					3.87204
						Tnnt3		ref|Mus musculus troponin T3, skeletal, fast (Tnnt3), transcript variant 7, mRNA [NM_011620]					3.84759
						ENSMUST00000032900		ens|RIKEN cDNA 1110006G14 gene [Source:MGI Symbol;Acc:MGI:1915719] [ENSMUST00000032900]					3.84533
						Dgat1		ref|Mus musculus diacylglycerol O-acyltransferase 1 (Dgat1), mRNA [NM_010046]					3.84127
						Acss2		ref|Mus musculus acyl-CoA synthetase short-chain family member 2 (Acss2), mRNA [NM_019811]					3.83835
						Pex11a		ref|Mus musculus peroxisomal biogenesis factor 11 alpha (Pex11a), mRNA [NM_011068]					3.83629
						Tshr		ref|Mus musculus thyroid stimulating hormone receptor (Tshr), transcript variant 1, mRNA [NM_011648]					3.83581
						Pex11a		ref|Mus musculus peroxisomal biogenesis factor 11 alpha (Pex11a), mRNA [NM_011068]					3.82851
						H2-Q7		ref|Mus musculus histocompatibility 2, Q region locus 7 (H2-Q7), transcript variant 1, mRNA [NM_010394]					3.82814
						H2-Q7		ref|Mus musculus histocompatibility 2, Q region locus 7 (H2-Q7), transcript variant 1, mRNA [NM_010394]					3.82349
						H2-D1		ref|Mus musculus histocompatibility 2, D region locus 1 (H2-D1), mRNA [NM_010380]					3.8202
						Dgat1		ref|Mus musculus diacylglycerol O-acyltransferase 1 (Dgat1), mRNA [NM_010046]					3.80164
						Dcn		ref|Mus musculus decorin (Dcn), transcript variant 2, mRNA [NM_007833]					3.80153
						Pex11a		ref|Mus musculus peroxisomal biogenesis factor 11 alpha (Pex11a), mRNA [NM_011068]					3.78214
						Slc25a10		ref|Mus musculus solute carrier family 25 (mitochondrial carrier, dicarboxylate transporter), member 10 (Slc25a10), nuclear gene encoding mitochondrial protein, mRNA [NM_013770]					3.77763
						Pex11a		ref|Mus musculus peroxisomal biogenesis factor 11 alpha (Pex11a), mRNA [NM_011068]					3.77481
						Orm2		ref|Mus musculus orosomucoid 2 (Orm2), mRNA [NM_011016]					3.77469
						Fam13a		ref|Mus musculus family with sequence similarity 13, member A (Fam13a), mRNA [NM_153574]					3.77332
						H2-Q7		ref|Mus musculus histocompatibility 2, Q region locus 7 (H2-Q7), transcript variant 1, mRNA [NM_010394]					3.77027
						H2-Q7		ref|Mus musculus histocompatibility 2, Q region locus 7 (H2-Q7), transcript variant 1, mRNA [NM_010394]					3.76869
						Gramd1b		ens|GRAM domain containing 1B [Source:MGI Symbol;Acc:MGI:1925037] [ENSMUST00000165104]					3.76309
						H2-Q7		ref|Mus musculus histocompatibility 2, Q region locus 7 (H2-Q7), transcript variant 1, mRNA [NM_010394]					3.75995
						Nr1h3		ref|Mus musculus nuclear receptor subfamily 1, group H, member 3 (Nr1h3), transcript variant 1, mRNA [NM_013839]					3.74835
						Trf		ref|Mus musculus transferrin (Trf), mRNA [NM_133977]					3.73788
						Pex11a		ref|Mus musculus peroxisomal biogenesis factor 11 alpha (Pex11a), mRNA [NM_011068]					3.73257
						Gucy1a3		ref|Mus musculus guanylate cyclase 1, soluble, alpha 3 (Gucy1a3), mRNA [NM_021896]					3.72899
						H2-Q7		ref|Mus musculus histocompatibility 2, Q region locus 7 (H2-Q7), transcript variant 1, mRNA [NM_010394]					3.70864
						Angptl4		ref|Mus musculus angiopoietin-like 4 (Angptl4), mRNA [NM_020581]					3.69827
						H2-Q7		ref|Mus musculus histocompatibility 2, Q region locus 7 (H2-Q7), transcript variant 1, mRNA [NM_010394]					3.69396
						Pgm5		ref|Mus musculus phosphoglucomutase 5 (Pgm5), mRNA [NM_175013]					3.69226
						H2-Q7		ref|Mus musculus histocompatibility 2, Q region locus 7 (H2-Q7), transcript variant 1, mRNA [NM_010394]					3.67574
						CYTB		ens|mitochondrially encoded cytochrome b [Source:MGI Symbol;Acc:MGI:102501] [ENSMUST00000082421]					3.6753
						H2-Q7		ref|Mus musculus histocompatibility 2, Q region locus 7 (H2-Q7), transcript variant 1, mRNA [NM_010394]					3.67369
						H2-Q7		ref|Mus musculus histocompatibility 2, Q region locus 7 (H2-Q7), transcript variant 1, mRNA [NM_010394]					3.67366
						Unc93a		ref|Mus musculus unc-93 homolog A (C, elegans) (Unc93a), mRNA [NM_199252]					3.65937
						Eepd1		ref|Mus musculus endonuclease/exonuclease/phosphatase family domain containing 1 (Eepd1), mRNA [NM_026189]					3.6518
						Pi16		ref|Mus musculus peptidase inhibitor 16 (Pi16), mRNA [NM_023734]					3.6493
						Pex11a		ref|Mus musculus peroxisomal biogenesis factor 11 alpha (Pex11a), mRNA [NM_011068]					3.64825
						Psmb8		ref|Mus musculus proteasome (prosome, macropain) subunit, beta type 8 (large multifunctional peptidase 7) (Psmb8), mRNA [NM_010724]					3.63685
						Brp44		ref|Mus musculus brain protein 44 (Brp44), mRNA [NM_027430]					3.6334
						Nid2		ref|Mus musculus nidogen 2 (Nid2), mRNA [NM_008695]					3.6311
						Sort1		ref|Mus musculus sortilin 1 (Sort1), mRNA [NM_019972]					3.60857
						Pex11a		ref|Mus musculus peroxisomal biogenesis factor 11 alpha (Pex11a), mRNA [NM_011068]					3.59783
						Myl3		ref|Mus musculus myosin, light polypeptide 3 (Myl3), mRNA [NM_010859]					3.59425
						Tgm2		ref|Mus musculus transglutaminase 2, C polypeptide (Tgm2), mRNA [NM_009373]					3.58665
						Tmem135		ref|Mus musculus transmembrane protein 135 (Tmem135), mRNA [NM_028343]					3.58013
						Olfml1		ref|Mus musculus olfactomedin-like 1 (Olfml1), mRNA [NM_172907]					3.57624
						Ppp1r3c		ref|Mus musculus protein phosphatase 1, regulatory (inhibitor) subunit 3C (Ppp1r3c), mRNA [NM_016854]					3.57293
						H2-Q2		ref|Mus musculus histocompatibility 2, Q region locus 2 (H2-Q2), mRNA [NM_010392]					3.572
						Igfbp2		ref|Mus musculus insulin-like growth factor binding protein 2 (Igfbp2), mRNA [NM_008342]					3.56475
						Amy1		ref|Mus musculus amylase 1, salivary (Amy1), transcript variant 1, mRNA [NM_007446]					3.56383
						Ltc4s		ref|Mus musculus leukotriene C4 synthase (Ltc4s), mRNA [NM_008521]					3.56066
						Serpina3n		ref|Mus musculus serine (or cysteine) peptidase inhibitor, clade A, member 3N (Serpina3n), mRNA [NM_009252]					3.56039
						Atp6v0e2		ref|Mus musculus ATPase, H+ transporting, lysosomal V0 subunit E2 (Atp6v0e2), mRNA [NM_133764]					3.54591
						Prlr		ref|Mus musculus prolactin receptor (Prlr), mRNA [NM_011169]					3.54195
						Gramd1b		ens|GRAM domain containing 1B [Source:MGI Symbol;Acc:MGI:1925037] [ENSMUST00000165104]					3.54035
						Expi		ref|Mus musculus extracellular proteinase inhibitor (Expi), mRNA [NM_007969]					3.53764
						C2		ref|Mus musculus complement component 2 (within H-2S) (C2), mRNA [NM_013484]					3.51135
						H2-Q10		ref|Mus musculus histocompatibility 2, Q region locus 10 (H2-Q10), mRNA [NM_010391]					3.50593
						Ndrg2		ref|Mus musculus N-myc downstream regulated gene 2 (Ndrg2), transcript variant 1, mRNA [NM_013864]					3.49939
						Rasd1		ref|Mus musculus RAS, dexamethasone-induced 1 (Rasd1), mRNA [NM_009026]					3.49041
						Adck3		ref|Mus musculus aarF domain containing kinase 3 (Adck3), nuclear gene encoding mitochondrial protein, transcript variant 1, mRNA [NM_023341]					3.47069
						ENSMUST00000061569		ens|cDNA sequence BC034902 [Source:MGI Symbol;Acc:MGI:2677839] [ENSMUST00000061569]					3.47039
						Neat1		ref|Mus musculus nuclear paraspeckle assembly transcript 1 (non-protein coding) (Neat1), non-coding RNA [NR_003513]					3.47021
						Nudt7		ref|Mus musculus nudix (nucleoside diphosphate linked moiety X)-type motif 7 (Nudt7), transcript variant 1, mRNA [NM_024437]					3.46836
						H2-Q5		ref|Mus musculus histocompatibility 2, Q region locus 5 (H2-Q5), mRNA [NM_010393]					3.46621
						H2-K1		ref|Mus musculus histocompatibility 2, K1, K region (H2-K1), transcript variant 1, mRNA [NM_001001892]					3.46016
						Col2a1		ref|Mus musculus collagen, type II, alpha 1 (Col2a1), transcript variant 1, mRNA [NM_031163]					3.45899
						H2-K1		ref|Mus musculus histocompatibility 2, K1, K region (H2-K1), transcript variant 1, mRNA [NM_001001892]					3.44992
						Fam195a		ref|Mus musculus family with sequence similarity 195, member A (Fam195a), mRNA [NM_026633]					3.44151
						Srebf1		ref|Mus musculus sterol regulatory element binding transcription factor 1 (Srebf1), mRNA [NM_011480]					3.43309
						Psmb9		ref|Mus musculus proteasome (prosome, macropain) subunit, beta type 9 (large multifunctional peptidase 2) (Psmb9), mRNA [NM_013585]					3.43062
						Arxes1		ref|Mus musculus adipocyte-related X-chromosome expressed sequence 1 (Arxes1), mRNA [NM_029541]					3.43002
						Trib3		ref|Mus musculus tribbles homolog 3 (Drosophila) (Trib3), mRNA [NM_175093]					3.42803
						D3Bwg0562e		ref|Mus musculus DNA segment, Chr 3, Brigham & Women's Genetics 0562 expressed (D3Bwg0562e), mRNA [NM_177664]					3.40955
						Fam158a		ref|Mus musculus family with sequence similarity 158, member A (Fam158a), mRNA [NM_033146]					3.39017
						Cdsn		ref|Mus musculus corneodesmosin (Cdsn), mRNA [NM_001008424]					3.38325
						5730508B09Rik		ref|Mus musculus RIKEN cDNA 5730508B09 gene (5730508B09Rik), mRNA [NM_027482]					3.37554
						Oasl2		ref|Mus musculus 2'-5' oligoadenylate synthetase-like 2 (Oasl2), mRNA [NM_011854]					3.3748
						Tm7sf2		ref|Mus musculus transmembrane 7 superfamily member 2 (Tm7sf2), mRNA [NM_028454]					3.37431
						Col2a1		ref|Mus musculus collagen, type II, alpha 1 (Col2a1), transcript variant 1, mRNA [NM_031163]					3.36891
						Mknk2		ref|Mus musculus MAP kinase-interacting serine/threonine kinase 2 (Mknk2), mRNA [NM_021462]					3.36779
						Tnni1		ref|Mus musculus troponin I, skeletal, slow 1 (Tnni1), transcript variant 1, mRNA [NM_021467]					3.36717
						Mmd2		ref|Mus musculus monocyte to macrophage differentiation-associated 2 (Mmd2), mRNA [NM_175217]					3.36172
						Col2a1		ref|Mus musculus collagen, type II, alpha 1 (Col2a1), transcript variant 1, mRNA [NM_031163]					3.36136
						Cyp7b1		ref|Mus musculus cytochrome P450, family 7, subfamily b, polypeptide 1 (Cyp7b1), mRNA [NM_007825]					3.35134
						Col2a1		ref|Mus musculus collagen, type II, alpha 1 (Col2a1), transcript variant 1, mRNA [NM_031163]					3.35053
						Gm6484		ref|Mus musculus predicted gene 6484 (Gm6484), mRNA [NM_001080940]					3.34884
						Hpdl		ref|Mus musculus 4-hydroxyphenylpyruvate dioxygenase-like (Hpdl), mRNA [NM_146256]					3.34227
						Adcy5		ref|Mus musculus adenylate cyclase 5 (Adcy5), mRNA [NM_001012765]					3.3418
						S100g		ref|Mus musculus S100 calcium binding protein G (S100g), mRNA [NM_009789]					3.33309
						Mlxipl		ens|MLX interacting protein-like [Source:MGI Symbol;Acc:MGI:1927999] [ENSMUST00000005507]					3.33256
						1700029I15Rik		ref|Mus musculus RIKEN cDNA 1700029I15 gene (1700029I15Rik), mRNA [NM_183112]					3.32473
						Angptl6		ref|Mus musculus angiopoietin-like 6 (Angptl6), mRNA [NM_145154]					3.31609
						Iigp1		ref|Mus musculus interferon inducible GTPase 1 (Iigp1), transcript variant 1, mRNA [NM_021792]					3.3114
						Ggt5		ref|Mus musculus gamma-glutamyltransferase 5 (Ggt5), mRNA [NM_011820]					3.30405
						Col2a1		ref|Mus musculus collagen, type II, alpha 1 (Col2a1), transcript variant 1, mRNA [NM_031163]					3.30233
						Chrng		ref|Mus musculus cholinergic receptor, nicotinic, gamma polypeptide (Chrng), mRNA [NM_009604]					3.30105
						H2-D1		ref|Mus musculus histocompatibility 2, D region locus 1 (H2-D1), mRNA [NM_010380]					3.30087
						Nmnat3		ref|Mus musculus nicotinamide nucleotide adenylyltransferase 3 (Nmnat3), nuclear gene encoding mitochondrial protein, mRNA [NM_144533]					3.29198
						C1s		ref|Mus musculus complement component 1, s subcomponent (C1s), transcript variant 1, mRNA [NM_144938]					3.28935
						Tmem120b		ref|Mus musculus transmembrane protein 120B (Tmem120b), mRNA [NM_001039723]					3.28819
						Cyb5r2		ref|Mus musculus cytochrome b5 reductase 2 (Cyb5r2), transcript variant 2, mRNA [NM_177216]					3.28709
						Galnt9		ref|Mus musculus UDP-N-acetyl-alpha-D-galactosamine:polypeptide N-acetylgalactosaminyltransferase 9 (Galnt9), transcript variant A, mRNA [NM_198306]					3.28493
						Cyp2e1		ref|Mus musculus cytochrome P450, family 2, subfamily e, polypeptide 1 (Cyp2e1), mRNA [NM_021282]					3.28238
						Zfp185		ref|Mus musculus zinc finger protein 185 (Zfp185), transcript variant 1, mRNA [NM_009549]					3.28234
						Cdkn2c		gb|Mus musculus Cdk4 and Cdk6 inhibitor p18 protein mRNA, complete cds, [U19596]					3.27569
						Col2a1		ref|Mus musculus collagen, type II, alpha 1 (Col2a1), transcript variant 1, mRNA [NM_031163]					3.27311
						Gdap10		gb|Mus musculus ganglioside-induced differentiation-associated-protein 10, mRNA (cDNA clone MGC:60602 IMAGE:30067675), complete cds, [BC052902]					3.26357
						Dbi		ref|Mus musculus diazepam binding inhibitor (Dbi), transcript variant 1, mRNA [NM_001037999]					3.25347
						Ghr		ens|growth hormone receptor [Source:MGI Symbol;Acc:MGI:95708] [ENSMUST00000162993]					3.25294
						Lgi4		ref|Mus musculus leucine-rich repeat LGI family, member 4 (Lgi4), mRNA [NM_144556]					3.2493
						Chpt1		ref|Mus musculus choline phosphotransferase 1 (Chpt1), transcript variant 2, mRNA [NM_144807]					3.24688
						Car5b		ref|Mus musculus carbonic anhydrase 5b, mitochondrial (Car5b), nuclear gene encoding mitochondrial protein, mRNA [NM_181315]					3.24388
						Col4a1		ref|Mus musculus collagen, type IV, alpha 1 (Col4a1), mRNA [NM_009931]					3.23878
						Tmem14c		ref|Mus musculus transmembrane protein 14C (Tmem14c), mRNA [NM_025387]					3.23481
						H2-Gs10		ref|Mus musculus MHC class I like protein GS10 (H2-Gs10), mRNA [NM_001143689]					3.2337
						Cth		ref|Mus musculus cystathionase (cystathionine gamma-lyase) (Cth), mRNA [NM_145953]					3.2251
						Col2a1		ref|Mus musculus collagen, type II, alpha 1 (Col2a1), transcript variant 1, mRNA [NM_031163]					3.22451
						Col2a1		ref|Mus musculus collagen, type II, alpha 1 (Col2a1), transcript variant 1, mRNA [NM_031163]					3.22177
						Lctl		ref|Mus musculus lactase-like (Lctl), mRNA [NM_145835]					3.20759
						Gyg		ref|Mus musculus glycogenin (Gyg), mRNA [NM_013755]					3.20068
						Col2a1		ref|Mus musculus collagen, type II, alpha 1 (Col2a1), transcript variant 1, mRNA [NM_031163]					3.19396
						Fasn		ref|Mus musculus fatty acid synthase (Fasn), mRNA [NM_007988]					3.19377
						Igfbp4		ref|Mus musculus insulin-like growth factor binding protein 4 (Igfbp4), mRNA [NM_010517]					3.19063
						Slc25a35		ref|Mus musculus solute carrier family 25, member 35 (Slc25a35), mRNA [NM_028048]					3.18961
						Lyz1		ref|Mus musculus lysozyme 1 (Lyz1), mRNA [NM_013590]					3.18734
						AK053721		gb|Mus musculus 0 day neonate eyeball cDNA, RIKEN full-length enriched library, clone:E130302C12 product:fibrillin 2, full insert sequence, [AK053721]					3.18051
						Ppargc1b		ref|Mus musculus peroxisome proliferative activated receptor, gamma, coactivator 1 beta (Ppargc1b), mRNA [NM_133249]					3.1785
						Ppargc1b		ref|Mus musculus peroxisome proliferative activated receptor, gamma, coactivator 1 beta (Ppargc1b), mRNA [NM_133249]					3.17823
						Pdzd2		ref|Mus musculus PDZ domain containing 2 (Pdzd2), mRNA [NM_001081064]					3.14882
						Col4a2		ref|Mus musculus collagen, type IV, alpha 2 (Col4a2), mRNA [NM_009932]					3.13845
						Serping1		ref|Mus musculus serine (or cysteine) peptidase inhibitor, clade G, member 1 (Serping1), mRNA [NM_009776]					3.1364
						C2		ref|Mus musculus complement component 2 (within H-2S) (C2), mRNA [NM_013484]					3.13421
						Col2a1		ref|Mus musculus collagen, type II, alpha 1 (Col2a1), transcript variant 1, mRNA [NM_031163]					3.13195
						Ccdc80		ref|Mus musculus coiled-coil domain containing 80 (Ccdc80), mRNA [NM_026439]					3.13008
						Niacr1		ref|Mus musculus niacin receptor 1 (Niacr1), mRNA [NM_030701]					3.12895
						Acbd4		ref|Mus musculus acyl-Coenzyme A binding domain containing 4 (Acbd4), transcript variant 1, mRNA [NM_025988]					3.12714
						Dhrs7		ref|Mus musculus dehydrogenase/reductase (SDR family) member 7 (Dhrs7), mRNA [NM_025522]					3.12429
						Gpcpd1		gb|Mus musculus adult male tongue cDNA, RIKEN full-length enriched library, clone:2310004G06 product:weakly similar to KIAA1434 PROTEIN (FRAGMENT) [Homo sapiens], full insert sequence, [AK009137]					3.12074
						Clybl		ref|Mus musculus citrate lyase beta like (Clybl), mRNA [NM_029556]					3.11764
						Cdkn2c		ref|Mus musculus cyclin-dependent kinase inhibitor 2C (p18, inhibits CDK4) (Cdkn2c), mRNA [NM_007671]					3.11429
						Gm11127		ref|Mus musculus predicted gene 11127 (Gm11127), mRNA [NM_001199967]					3.11069
						Tspan12		ref|Mus musculus tetraspanin 12 (Tspan12), mRNA [NM_173007]					3.10026
						Pcsk5		ref|Mus musculus proprotein convertase subtilisin/kexin type 5 (Pcsk5), transcript variant 2, mRNA [NM_001163144]					3.09395
						Ppara		ref|Mus musculus peroxisome proliferator activated receptor alpha (Ppara), transcript variant 1, mRNA [NM_011144]					3.09155
						Ctss		ref|Mus musculus cathepsin S (Ctss), mRNA [NM_021281]					3.09115
						Abat		ref|Mus musculus 4-aminobutyrate aminotransferase (Abat), nuclear gene encoding mitochondrial protein, transcript variant 1, mRNA [NM_172961]					3.08592
						H2-Q10		ref|Mus musculus histocompatibility 2, Q region locus 10 (H2-Q10), mRNA [NM_010391]					3.08542
						C1ra		ref|Mus musculus complement component 1, r subcomponent A (C1ra), mRNA [NM_023143]					3.08459
						Lpin1		ref|Mus musculus lipin 1 (Lpin1), transcript variant 2, mRNA [NM_015763]					3.08385
						Paqr9		ref|Mus musculus progestin and adipoQ receptor family member IX (Paqr9), mRNA [NM_198414]					3.08267
						5730508B09Rik		ref|Mus musculus RIKEN cDNA 5730508B09 gene (5730508B09Rik), mRNA [NM_027482]					3.07712
						Syt12		ref|Mus musculus synaptotagmin XII (Syt12), mRNA [NM_134164]					3.07551
						S100a8		ref|Mus musculus S100 calcium binding protein A8 (calgranulin A) (S100a8), mRNA [NM_013650]					3.07502
						Srpx		ref|Mus musculus sushi-repeat-containing protein (Srpx), mRNA [NM_016911]					3.07376
						Chrna1		ref|Mus musculus cholinergic receptor, nicotinic, alpha polypeptide 1 (muscle) (Chrna1), mRNA [NM_007389]					3.06968
						Ppara		ref|Mus musculus peroxisome proliferator activated receptor alpha (Ppara), transcript variant 1, mRNA [NM_011144]					3.067
						Igsf21		ref|Mus musculus immunoglobin superfamily, member 21 (Igsf21), mRNA [NM_198610]					3.06083
						Acvr1c		ref|Mus musculus activin A receptor, type IC (Acvr1c), transcript variant 2, mRNA [NM_001033369]					3.05942
						Heph		ref|Mus musculus hephaestin (Heph), transcript variant 1, mRNA [NM_010417]					3.05451
						Adamts2		ens|a disintegrin-like and metallopeptidase (reprolysin type) with thrombospondin type 1 motif, 2 [Source:MGI Symbol;Acc:MGI:1347356] [ENSMUST00000040523]					3.04999
						AK080781		gb|Mus musculus 9,5 days embryo parthenogenote cDNA, RIKEN full-length enriched library, clone:B130045J22 product:unclassifiable, full insert sequence, [AK080781]					3.04644
						Cyp4b1		ref|Mus musculus cytochrome P450, family 4, subfamily b, polypeptide 1 (Cyp4b1), mRNA [NM_007823]					3.04342
						Aplp2		gb|M,musculus (balb/c) mRNA for putative protein, [Z27070]					3.04301
						Tnnt3		ref|Mus musculus troponin T3, skeletal, fast (Tnnt3), transcript variant 7, mRNA [NM_011620]					3.04032
						D3Bwg0562e		ref|Mus musculus DNA segment, Chr 3, Brigham & Women's Genetics 0562 expressed (D3Bwg0562e), mRNA [NM_177664]					3.03925
						Kcnc2		ref|Mus musculus potassium voltage gated channel, Shaw-related subfamily, member 2 (Kcnc2), mRNA [NM_001025581]					3.03497
						Gbp3		ref|Mus musculus guanylate binding protein 3 (Gbp3), mRNA [NM_018734]					3.03381
						Acot5		ref|Mus musculus acyl-CoA thioesterase 5 (Acot5), mRNA [NM_145444]					3.03134
						Myh8		ref|Mus musculus myosin, heavy polypeptide 8, skeletal muscle, perinatal (Myh8), mRNA [NM_177369]					3.03011
						Mtss1		ref|Mus musculus metastasis suppressor 1 (Mtss1), transcript variant 1, mRNA [NM_144800]					3.02239
						Acvr1c		ref|Mus musculus activin A receptor, type IC (Acvr1c), transcript variant 2, mRNA [NM_001033369]					3.02235
						Vldlr		ref|Mus musculus very low density lipoprotein receptor (Vldlr), transcript variant 1, mRNA [NM_013703]					3.02084
						Col15a1		ref|Mus musculus collagen, type XV, alpha 1 (Col15a1), mRNA [NM_009928]					3.01617
						Egfl6		ref|Mus musculus EGF-like-domain, multiple 6 (Egfl6), mRNA [NM_019397]					3.00633
						Oplah		ref|Mus musculus 5-oxoprolinase (ATP-hydrolysing) (Oplah), mRNA [NM_153122]					3.00242
						Bst2		ref|Mus musculus bone marrow stromal cell antigen 2 (Bst2), mRNA [NM_198095]					3.00045
						Ppara		ref|Mus musculus peroxisome proliferator activated receptor alpha (Ppara), transcript variant 1, mRNA [NM_011144]					2.99425
						Glul		ref|Mus musculus glutamate-ammonia ligase (glutamine synthetase) (Glul), mRNA [NM_008131]					2.99062
						Proca1		ref|Mus musculus protein interacting with cyclin A1 (Proca1), mRNA [NM_001045516]					2.98927
						1810014F10Rik		ref|Mus musculus RIKEN cDNA 1810014F10 gene (1810014F10Rik), mRNA [NM_026928]					2.9869
						Gchfr		ref|Mus musculus GTP cyclohydrolase I feedback regulator (Gchfr), mRNA [NM_177157]					2.98511
						Lpin1		gb|Mus musculus Lpin1 (Kiaa0188) mRNA, complete cds, [AF180471]					2.98333
						Sepp1		ref|Mus musculus selenoprotein P, plasma, 1 (Sepp1), transcript variant 3, mRNA [NM_001042614]					2.97852
						Cables1		ref|Mus musculus CDK5 and Abl enzyme substrate 1 (Cables1), transcript variant 2, mRNA [NM_022021]					2.97357
						Synpo2l		ens|synaptopodin 2-like [Source:MGI Symbol;Acc:MGI:1916010] [ENSMUST00000057090]					2.96523
						Acadm		ref|Mus musculus acyl-Coenzyme A dehydrogenase, medium chain (Acadm), nuclear gene encoding mitochondrial protein, mRNA [NM_007382]					2.96201
						Brp44l		ref|Mus musculus brain protein 44-like (Brp44l), mRNA [NM_018819]					2.95791
						Ptger3		ref|Mus musculus prostaglandin E receptor 3 (subtype EP3) (Ptger3), mRNA [NM_011196]					2.94891
						Ppara		ref|Mus musculus peroxisome proliferator activated receptor alpha (Ppara), transcript variant 1, mRNA [NM_011144]					2.94682
						Ppara		ref|Mus musculus peroxisome proliferator activated receptor alpha (Ppara), transcript variant 1, mRNA [NM_011144]					2.94596
						Col4a2		ref|Mus musculus collagen, type IV, alpha 2 (Col4a2), mRNA [NM_009932]					2.94548
						Pgcp		ref|Mus musculus plasma glutamate carboxypeptidase (Pgcp), transcript variant 2, mRNA [NM_176073]					2.94427
						Adipor2		ref|Mus musculus adiponectin receptor 2 (Adipor2), mRNA [NM_197985]					2.94366
						Adam33		gb|Mus musculus 15 days embryo head cDNA, RIKEN full-length enriched library, clone:D930048G01 product:ADAM13-BETA homolog [Mus musculus], full insert sequence, [AK086734]					2.94179
						Ppargc1a		ref|Mus musculus peroxisome proliferative activated receptor, gamma, coactivator 1 alpha (Ppargc1a), transcript variant 1, mRNA [NM_008904]					2.94136
						Gucy1a3		ref|Mus musculus guanylate cyclase 1, soluble, alpha 3 (Gucy1a3), mRNA [NM_021896]					2.93787
						Brp44l		ref|Mus musculus brain protein 44-like (Brp44l), mRNA [NM_018819]					2.93228
						Hist1h2bc		ref|Mus musculus histone cluster 1, H2bc (Hist1h2bc), mRNA [NM_023422]					2.93027
						Col6a2		ref|Mus musculus collagen, type VI, alpha 2 (Col6a2), mRNA [NM_146007]					2.9108
						Scara5		ref|Mus musculus scavenger receptor class A, member 5 (putative) (Scara5), transcript variant 1, mRNA [NM_028903]					2.90684
						Aldh1a1		ref|Mus musculus aldehyde dehydrogenase family 1, subfamily A1 (Aldh1a1), mRNA [NM_013467]					2.90206
						Ppara		ref|Mus musculus peroxisome proliferator activated receptor alpha (Ppara), transcript variant 1, mRNA [NM_011144]					2.89659
						ENSMUST00000159117		ens|predicted gene 16586 [Source:MGI Symbol;Acc:MGI:4415006] [ENSMUST00000159117]					2.89196
						Abcb9		ref|Mus musculus ATP-binding cassette, sub-family B (MDR/TAP), member 9 (Abcb9), mRNA [NM_019875]					2.89084
						Hfe		ref|Mus musculus hemochromatosis (Hfe), mRNA [NM_010424]					2.89014
						Mybph		ref|Mus musculus myosin binding protein H (Mybph), mRNA [NM_016749]					2.89009
						Ppara		ref|Mus musculus peroxisome proliferator activated receptor alpha (Ppara), transcript variant 1, mRNA [NM_011144]					2.88627
						Bmf		ref|Mus musculus BCL2 modifying factor (Bmf), mRNA [NM_138313]					2.88187
						Abcd2		ref|Mus musculus ATP-binding cassette, sub-family D (ALD), member 2 (Abcd2), mRNA [NM_011994]					2.87888
						1190002H23Rik		ref|Mus musculus RIKEN cDNA 1190002H23 gene (1190002H23Rik), mRNA [NM_025427]					2.87855
						Rpl22l1		ref|Mus musculus ribosomal protein L22 like 1 (Rpl22l1), mRNA [NM_026517]					2.87618
						Ppara		ref|Mus musculus peroxisome proliferator activated receptor alpha (Ppara), transcript variant 1, mRNA [NM_011144]					2.87193
						Glb1l2		ref|Mus musculus galactosidase, beta 1-like 2 (Glb1l2), mRNA [NM_153803]					2.86926
						Aifm2		ref|Mus musculus apoptosis-inducing factor, mitochondrion-associated 2 (Aifm2), nuclear gene encoding mitochondrial protein, transcript variant 1, mRNA [NM_153779]					2.86608
						Unc5a		ref|Mus musculus unc-5 homolog A (C, elegans) (Unc5a), mRNA [NM_153131]					2.86376
						Scarb1		ref|Mus musculus scavenger receptor class B, member 1 (Scarb1), transcript variant 1, mRNA [NM_016741]					2.86264
						Ifi27l1		ref|Mus musculus interferon, alpha-inducible protein 27 like 1 (Ifi27l1), transcript variant 1, mRNA [NM_026790]					2.85023
						Tnni1		ref|Mus musculus troponin I, skeletal, slow 1 (Tnni1), transcript variant 1, mRNA [NM_021467]					2.84997
						Tnxb		ref|Mus musculus tenascin XB (Tnxb), mRNA [NM_031176]					2.84813
						Tmem206		ref|Mus musculus transmembrane protein 206 (Tmem206), mRNA [NM_025864]					2.84484
						Abhd1		ref|Mus musculus abhydrolase domain containing 1 (Abhd1), mRNA [NM_021304]					2.84307
						Abhd1		ref|Mus musculus abhydrolase domain containing 1 (Abhd1), mRNA [NM_021304]					2.83941
						Ghr		gb|Mus musculus 12 days embryo embryonic body between diaphragm region and neck cDNA, RIKEN full-length enriched library, clone:9430004F14 product:unclassifiable, full insert sequence, [AK034547]					2.82773
						Myh7		ref|Mus musculus myosin, heavy polypeptide 7, cardiac muscle, beta (Myh7), mRNA [NM_080728]					2.82563
						Slc13a4		ref|Mus musculus solute carrier family 13 (sodium/sulfate symporters), member 4 (Slc13a4), mRNA [NM_172892]					2.82481
						B3galt2		ref|Mus musculus UDP-Gal:betaGlcNAc beta 1,3-galactosyltransferase, polypeptide 2 (B3galt2), mRNA [NM_020025]					2.8245
						Steap4		ref|Mus musculus STEAP family member 4 (Steap4), mRNA [NM_054098]					2.82273
						Clybl		ref|Mus musculus citrate lyase beta like (Clybl), mRNA [NM_029556]					2.82221
						Adcy5		ref|Mus musculus adenylate cyclase 5 (Adcy5), mRNA [NM_001012765]					2.81921
						Ppara		ref|Mus musculus peroxisome proliferator activated receptor alpha (Ppara), transcript variant 1, mRNA [NM_011144]					2.81243
						Igf1		ref|Mus musculus insulin-like growth factor 1 (Igf1), transcript variant 1, mRNA [NM_010512]					2.81164
						ATP6		ens|mitochondrially encoded ATP synthase 6 [Source:MGI Symbol;Acc:MGI:99927] [ENSMUST00000082408]					2.80467
						Chac1		ref|Mus musculus ChaC, cation transport regulator-like 1 (E, coli) (Chac1), mRNA [NM_026929]					2.80129
						Mdh1		ref|Mus musculus malate dehydrogenase 1, NAD (soluble) (Mdh1), mRNA [NM_008618]					2.80053
						Ppara		ref|Mus musculus peroxisome proliferator activated receptor alpha (Ppara), transcript variant 1, mRNA [NM_011144]					2.79314
						Gadd45a		ref|Mus musculus growth arrest and DNA-damage-inducible 45 alpha (Gadd45a), mRNA [NM_007836]					2.79157
						Lpin1		ref|Mus musculus lipin 1 (Lpin1), transcript variant 2, mRNA [NM_015763]					2.78813
						Gm2a		ref|Mus musculus GM2 ganglioside activator protein (Gm2a), mRNA [NM_010299]					2.78637
						Sort1		ref|Mus musculus sortilin 1 (Sort1), mRNA [NM_019972]					2.78478
						Igf1		ref|Mus musculus insulin-like growth factor 1 (Igf1), transcript variant 1, mRNA [NM_010512]					2.78407
						Angptl6		ref|Mus musculus angiopoietin-like 6 (Angptl6), mRNA [NM_145154]					2.78307
						Igf1		ref|Mus musculus insulin-like growth factor 1 (Igf1), transcript variant 1, mRNA [NM_010512]					2.77803
						H2-M2		ens|histocompatibility 2, M region locus 2 [Source:MGI Symbol;Acc:MGI:95914] [ENSMUST00000077662]					2.7777
						Ace		ref|Mus musculus angiotensin I converting enzyme (peptidyl-dipeptidase A) 1 (Ace), transcript variant 2, mRNA [NM_009598]					2.77481
						Tnnt1		ref|Mus musculus troponin T1, skeletal, slow (Tnnt1), mRNA [NM_011618]					2.77141
						Mybph		ref|Mus musculus myosin binding protein H (Mybph), mRNA [NM_016749]					2.7712
						Igf1		ref|Mus musculus insulin-like growth factor 1 (Igf1), transcript variant 1, mRNA [NM_010512]					2.77051
						Pde1a		ref|Mus musculus phosphodiesterase 1A, calmodulin-dependent (Pde1a), transcript variant 2, mRNA [NM_016744]					2.76584
						Igf1		ref|Mus musculus insulin-like growth factor 1 (Igf1), transcript variant 1, mRNA [NM_010512]					2.76554
						Kbtbd11		ref|Mus musculus kelch repeat and BTB (POZ) domain containing 11 (Kbtbd11), mRNA [NM_029116]					2.7648
						H2-M2		ens|histocompatibility 2, M region locus 2 [Source:MGI Symbol;Acc:MGI:95914] [ENSMUST00000077662]					2.76321
						Igf1		ref|Mus musculus insulin-like growth factor 1 (Igf1), transcript variant 1, mRNA [NM_010512]					2.75506
						Igf1		ref|Mus musculus insulin-like growth factor 1 (Igf1), transcript variant 1, mRNA [NM_010512]					2.75413
						Igf1		ref|Mus musculus insulin-like growth factor 1 (Igf1), transcript variant 1, mRNA [NM_010512]					2.75241
						Pex16		ref|Mus musculus peroxisomal biogenesis factor 16 (Pex16), transcript variant 1, mRNA [NM_145122]					2.74817
						Igfbp4		ref|Mus musculus insulin-like growth factor binding protein 4 (Igfbp4), mRNA [NM_010517]					2.74245
						Pex16		ref|Mus musculus peroxisomal biogenesis factor 16 (Pex16), transcript variant 1, mRNA [NM_145122]					2.74014
						Uck1		ref|Mus musculus uridine-cytidine kinase 1 (Uck1), mRNA [NM_011675]					2.73838
						Ghr		ref|Mus musculus growth hormone receptor (Ghr), transcript variant 2, mRNA [NM_001048178]					2.73807
						Adora1		ref|Mus musculus adenosine A1 receptor (Adora1), transcript variant 1, mRNA [NM_001008533]					2.73618
						Ear1		ref|Mus musculus eosinophil-associated, ribonuclease A family, member 1 (Ear1), mRNA [NM_007894]					2.73467
						ENSMUST00000149618		ens|predicted gene 9951 [Source:MGI Symbol;Acc:MGI:3641827] [ENSMUST00000149618]					2.73457
						Mdh1		ref|Mus musculus malate dehydrogenase 1, NAD (soluble) (Mdh1), mRNA [NM_008618]					2.73355
						Tnnc1		ref|Mus musculus troponin C, cardiac/slow skeletal (Tnnc1), mRNA [NM_009393]					2.72679
						Maob		ref|Mus musculus monoamine oxidase B (Maob), nuclear gene encoding mitochondrial protein, mRNA [NM_172778]					2.72584
						Arxes2		ref|Mus musculus adipocyte-related X-chromosome expressed sequence 2 (Arxes2), mRNA [NM_029823]					2.72581
						Cadm3		ref|Mus musculus cell adhesion molecule 3 (Cadm3), mRNA [NM_053199]					2.72371
						Mif4gd		ref|Mus musculus MIF4G domain containing (Mif4gd), transcript variant 1, mRNA [NM_027162]					2.72277
						Sema3b		ref|Mus musculus sema domain, immunoglobulin domain (Ig), short basic domain, secreted, (semaphorin) 3B (Sema3b), transcript variant 1, mRNA [NM_001042779]					2.71903
						H2-M2		ens|histocompatibility 2, M region locus 2 [Source:MGI Symbol;Acc:MGI:95914] [ENSMUST00000077662]					2.7155
						Il33		ref|Mus musculus interleukin 33 (Il33), transcript variant 2, mRNA [NM_133775]					2.71448
						Hpx		ref|Mus musculus hemopexin (Hpx), mRNA [NM_017371]					2.71437
						Apobr		ref|Mus musculus apolipoprotein B receptor (Apobr), mRNA [NM_138310]					2.71234
						Rab3d		ref|Mus musculus RAB3D, member RAS oncogene family (Rab3d), mRNA [NM_031874]					2.70311
						Vldlr		ref|Mus musculus very low density lipoprotein receptor (Vldlr), transcript variant 1, mRNA [NM_013703]					2.70027
						H2-M2		ens|histocompatibility 2, M region locus 2 [Source:MGI Symbol;Acc:MGI:95914] [ENSMUST00000077662]					2.69944
						Igf1		ref|Mus musculus insulin-like growth factor 1 (Igf1), transcript variant 1, mRNA [NM_010512]					2.69781
						4931406C07Rik		ref|Mus musculus RIKEN cDNA 4931406C07 gene (4931406C07Rik), transcript variant 3, mRNA [NM_133732]					2.69547
						Macrod1		ref|Mus musculus MACRO domain containing 1 (Macrod1), mRNA [NM_134147]					2.69278
						Col1a1		ref|Mus musculus collagen, type I, alpha 1 (Col1a1), mRNA [NM_007742]					2.68835
						H2-M2		ens|histocompatibility 2, M region locus 2 [Source:MGI Symbol;Acc:MGI:95914] [ENSMUST00000077662]					2.68788
						Ghr		ref|Mus musculus growth hormone receptor (Ghr), transcript variant 2, mRNA [NM_001048178]					2.68348
						Igf1		ref|Mus musculus insulin-like growth factor 1 (Igf1), transcript variant 1, mRNA [NM_010512]					2.68317
						Mgst1		ref|Mus musculus microsomal glutathione S-transferase 1 (Mgst1), mRNA [NM_019946]					2.67923
						H2-M2		ens|histocompatibility 2, M region locus 2 [Source:MGI Symbol;Acc:MGI:95914] [ENSMUST00000077662]					2.67519
						Loxl2		ref|Mus musculus lysyl oxidase-like 2 (Loxl2), mRNA [NM_033325]					2.67483
						Cntn1		ref|Mus musculus contactin 1 (Cntn1), transcript variant 2, mRNA [NM_007727]					2.67445
						Ptplb		gb|Mus musculus protein tyrosine phosphatase-like protein PTPLB (Ptplb) mRNA, complete cds, [AF169286]					2.67403
						H2-M2		ens|histocompatibility 2, M region locus 2 [Source:MGI Symbol;Acc:MGI:95914] [ENSMUST00000077662]					2.67171
						Bche		ref|Mus musculus butyrylcholinesterase (Bche), mRNA [NM_009738]					2.66961
						Acacb		ref|Mus musculus acetyl-Coenzyme A carboxylase beta (Acacb), mRNA [NM_133904]					2.66656
						Rerg		ref|Mus musculus RAS-like, estrogen-regulated, growth-inhibitor (Rerg), transcript variant 2, mRNA [NM_181988]					2.66292
						Gpx3		ref|Mus musculus glutathione peroxidase 3 (Gpx3), transcript variant 2, mRNA [NM_008161]					2.66012
						H2-M2		ens|histocompatibility 2, M region locus 2 [Source:MGI Symbol;Acc:MGI:95914] [ENSMUST00000077662]					2.65987
						Trim66		ref|Mus musculus tripartite motif-containing 66 (Trim66), transcript variant 2, mRNA [NM_181853]					2.65888
						H2-D4		gb|Mus musculus histocompatibility 2, D region locus 4, mRNA (cDNA clone IMAGE:40130973), [BC145670]					2.65748
						Cp		ref|Mus musculus ceruloplasmin (Cp), transcript variant 2, mRNA [NM_007752]					2.6572
						Pxmp4		ref|Mus musculus peroxisomal membrane protein 4 (Pxmp4), mRNA [NM_021534]					2.65174
						Col1a1		ref|Mus musculus collagen, type I, alpha 1 (Col1a1), mRNA [NM_007742]					2.65071
						Col1a1		ref|Mus musculus collagen, type I, alpha 1 (Col1a1), mRNA [NM_007742]					2.65012
						Col1a1		ref|Mus musculus collagen, type I, alpha 1 (Col1a1), mRNA [NM_007742]					2.64424
						Dtx4		ref|Mus musculus deltex 4 homolog (Drosophila) (Dtx4), mRNA [NM_172442]					2.64129
						C130074G19Rik		ref|Mus musculus RIKEN cDNA C130074G19 gene (C130074G19Rik), mRNA [NM_178692]					2.6403
						Macrod1		ref|Mus musculus MACRO domain containing 1 (Macrod1), mRNA [NM_134147]					2.63908
						Sh3tc1		ref|Mus musculus SH3 domain and tetratricopeptide repeats 1 (Sh3tc1), mRNA [NM_194344]					2.63884
						Slc1a5		ref|Mus musculus solute carrier family 1 (neutral amino acid transporter), member 5 (Slc1a5), mRNA [NM_009201]					2.63574
						Col1a1		ref|Mus musculus collagen, type I, alpha 1 (Col1a1), mRNA [NM_007742]					2.63514
						Sfrp4		ref|Mus musculus secreted frizzled-related protein 4 (Sfrp4), mRNA [NM_016687]					2.63241
						Nrip1		ens|nuclear receptor interacting protein 1 [Source:MGI Symbol;Acc:MGI:1315213] [ENSMUST00000145649]					2.63019
						Isg15		ref|Mus musculus ISG15 ubiquitin-like modifier (Isg15), mRNA [NM_015783]					2.62695
						Chpt1		ref|Mus musculus choline phosphotransferase 1 (Chpt1), transcript variant 2, mRNA [NM_144807]					2.61865
						H2-M2		ens|histocompatibility 2, M region locus 2 [Source:MGI Symbol;Acc:MGI:95914] [ENSMUST00000077662]					2.61679
						Olfm2		ref|Mus musculus olfactomedin 2 (Olfm2), mRNA [NM_173777]					2.614
						Col6a1		ref|Mus musculus collagen, type VI, alpha 1 (Col6a1), mRNA [NM_009933]					2.61125
						H2-M2		ens|histocompatibility 2, M region locus 2 [Source:MGI Symbol;Acc:MGI:95914] [ENSMUST00000077662]					2.60622
						Lpgat1		ref|Mus musculus lysophosphatidylglycerol acyltransferase 1 (Lpgat1), transcript variant 1, mRNA [NM_001134829]					2.60549
						Apcdd1		gb|Mus musculus activated spleen cDNA, RIKEN full-length enriched library, clone:F830213N15 product:Ethanol induced gene product, full insert sequence, [AK157407]					2.60432
						Fabp5		gb|M,musculus mal1 mRNA for keratinocyte lipid-binding protein, [X70100]					2.60249
						Hdhd3		ref|Mus musculus haloacid dehalogenase-like hydrolase domain containing 3 (Hdhd3), mRNA [NM_024257]					2.60191
						Tnni2		ref|Mus musculus troponin I, skeletal, fast 2 (Tnni2), mRNA [NM_009405]					2.59829
						Col1a1		ref|Mus musculus collagen, type I, alpha 1 (Col1a1), mRNA [NM_007742]					2.59427
						Hibch		ref|Mus musculus 3-hydroxyisobutyryl-Coenzyme A hydrolase (Hibch), nuclear gene encoding mitochondrial protein, mRNA [NM_146108]					2.59292
						Hsd11b1		ref|Mus musculus hydroxysteroid 11-beta dehydrogenase 1 (Hsd11b1), transcript variant 1, mRNA [NM_008288]					2.59243
						Cxcl12		ref|Mus musculus chemokine (C-X-C motif) ligand 12 (Cxcl12), transcript variant 1, mRNA [NM_021704]					2.59159
						Galntl1		ref|Mus musculus UDP-N-acetyl-alpha-D-galactosamine:polypeptide N-acetylgalactosaminyltransferase-like 1 (Galntl1), mRNA [NM_001081421]					2.58771
						Dpep1		ref|Mus musculus dipeptidase 1 (renal) (Dpep1), mRNA [NM_007876]					2.58328
						ENSMUST00000164707		ens|predicted gene 10925 [Source:MGI Symbol;Acc:MGI:3809095] [ENSMUST00000164707]					2.58322
						Lpin1		ref|Mus musculus lipin 1 (Lpin1), transcript variant 2, mRNA [NM_015763]					2.58236
						Myl4		ref|Mus musculus myosin, light polypeptide 4 (Myl4), mRNA [NM_010858]					2.58142
						Megf9		ens|multiple EGF-like-domains 9 [Source:MGI Symbol;Acc:MGI:1918264] [ENSMUST00000107359]					2.58091
						Pparg		ref|Mus musculus peroxisome proliferator activated receptor gamma (Pparg), transcript variant 2, mRNA [NM_011146]					2.5749
						Igf1		ref|Mus musculus insulin-like growth factor 1 (Igf1), transcript variant 2, mRNA [NM_184052]					2.57453
						Fitm2		ens|fat storage-inducing transmembrane protein 2 [Source:MGI Symbol;Acc:MGI:2444508] [ENSMUST00000109418]					2.57296
						Igfals		ref|Mus musculus insulin-like growth factor binding protein, acid labile subunit (Igfals), mRNA [NM_008340]					2.57164
						Cpt2		ref|Mus musculus carnitine palmitoyltransferase 2 (Cpt2), nuclear gene encoding mitochondrial protein, mRNA [NM_009949]					2.57141
						Hipk2		gb|Mus musculus 18-day embryo whole body cDNA, RIKEN full-length enriched library, clone:1110014O20 product:unclassifiable, full insert sequence, [AK003718]					2.56807
						Ccdc69		ref|Mus musculus coiled-coil domain containing 69 (Ccdc69), mRNA [NM_177471]					2.56806
						Bscl2		ref|Mus musculus Bernardinelli-Seip congenital lipodystrophy 2 homolog (human) (Bscl2), transcript variant 2, mRNA [NM_008144]					2.56516
						Aatk		ref|Mus musculus apoptosis-associated tyrosine kinase (Aatk), transcript variant 1, mRNA [NM_007377]					2.56317
						Myog		ref|Mus musculus myogenin (Myog), mRNA [NM_031189]					2.56104
						Nkd1		ref|Mus musculus naked cuticle 1 homolog (Drosophila) (Nkd1), transcript variant 1, mRNA [NM_027280]					2.55751
						Cat		ref|Mus musculus catalase (Cat), mRNA [NM_009804]					2.5569
						Naglu		ref|Mus musculus alpha-N-acetylglucosaminidase (Sanfilippo disease IIIB) (Naglu), mRNA [NM_013792]					2.55497
						Slc7a3		ref|Mus musculus solute carrier family 7 (cationic amino acid transporter, y+ system), member 3 (Slc7a3), mRNA [NM_007515]					2.55461
						Col1a1		ref|Mus musculus collagen, type I, alpha 1 (Col1a1), mRNA [NM_007742]					2.54914
						Col1a1		ref|Mus musculus collagen, type I, alpha 1 (Col1a1), mRNA [NM_007742]					2.5484
						O3far1		ref|Mus musculus omega-3 fatty acid receptor 1 (O3far1), mRNA [NM_181748]					2.5465
						Myh7		ref|Mus musculus myosin, heavy polypeptide 7, cardiac muscle, beta (Myh7), mRNA [NM_080728]					2.54618
						Lpgat1		ref|Mus musculus lysophosphatidylglycerol acyltransferase 1 (Lpgat1), transcript variant 2, mRNA [NM_172266]					2.54538
						Col1a1		ref|Mus musculus collagen, type I, alpha 1 (Col1a1), mRNA [NM_007742]					2.54177
						Sfrp2		ref|Mus musculus secreted frizzled-related protein 2 (Sfrp2), mRNA [NM_009144]					2.54084
						Clec3b		ref|Mus musculus C-type lectin domain family 3, member b (Clec3b), mRNA [NM_011606]					2.5323
						Col1a1		ref|Mus musculus collagen, type I, alpha 1 (Col1a1), mRNA [NM_007742]					2.53163
						Abca8a		ref|Mus musculus ATP-binding cassette, sub-family A (ABC1), member 8a (Abca8a), mRNA [NM_153145]					2.53083
						Fcgrt		ref|Mus musculus Fc receptor, IgG, alpha chain transporter (Fcgrt), mRNA [NM_010189]					2.52878
						Ankrd57		ref|Mus musculus ankyrin repeat domain 57 (Ankrd57), mRNA [NM_172939]					2.52574
						Fam46c		ref|Mus musculus family with sequence similarity 46, member C (Fam46c), mRNA [NM_001142952]					2.52465
						H2-Q2		ref|Mus musculus histocompatibility 2, Q region locus 2 (H2-Q2), mRNA [NM_010392]					2.52189
						Fry		ref|Mus musculus furry homolog (Drosophila) (Fry), mRNA [NM_172887]					2.51885
						Pxmp2		ref|Mus musculus peroxisomal membrane protein 2 (Pxmp2), mRNA [NM_008993]					2.51729
						Lgals3bp		ref|Mus musculus lectin, galactoside-binding, soluble, 3 binding protein (Lgals3bp), mRNA [NM_011150]					2.51457
						Lama4		ref|Mus musculus laminin, alpha 4 (Lama4), mRNA [NM_010681]					2.51031
						Gsn		ref|Mus musculus gelsolin (Gsn), transcript variant 1, mRNA [NM_146120]					2.50736
						Pparg		ref|Mus musculus peroxisome proliferator activated receptor gamma (Pparg), transcript variant 2, mRNA [NM_011146]					2.50372
						Col14a1		ref|Mus musculus collagen, type XIV, alpha 1 (Col14a1), mRNA [NM_181277]					2.50286
						Nrbp2		ref|Mus musculus nuclear receptor binding protein 2 (Nrbp2), mRNA [NM_144847]					2.50209
						Acaca		ref|Mus musculus acetyl-Coenzyme A carboxylase alpha (Acaca), mRNA [NM_133360]					2.50154
						Pparg		ref|Mus musculus peroxisome proliferator activated receptor gamma (Pparg), transcript variant 2, mRNA [NM_011146]					2.50082
						Pparg		ref|Mus musculus peroxisome proliferator activated receptor gamma (Pparg), transcript variant 2, mRNA [NM_011146]					2.49537
						Adamts2		ref|Mus musculus a disintegrin-like and metallopeptidase (reprolysin type) with thrombospondin type 1 motif, 2 (Adamts2), mRNA [NM_175643]					2.4953
						Gpt2		ref|Mus musculus glutamic pyruvate transaminase (alanine aminotransferase) 2 (Gpt2), mRNA [NM_173866]					2.49489
						Mosc1		ref|Mus musculus MOCO sulphurase C-terminal domain containing 1 (Mosc1), nuclear gene encoding mitochondrial protein, mRNA [NM_001081361]					2.49405
						Aldh4a1		ref|Mus musculus aldehyde dehydrogenase 4 family, member A1 (Aldh4a1), nuclear gene encoding mitochondrial protein, mRNA [NM_175438]					2.49276
						Cpt1b		ref|Mus musculus carnitine palmitoyltransferase 1b, muscle (Cpt1b), nuclear gene encoding mitochondrial protein, mRNA [NM_009948]					2.49125
						Ehhadh		ref|Mus musculus enoyl-Coenzyme A, hydratase/3-hydroxyacyl Coenzyme A dehydrogenase (Ehhadh), mRNA [NM_023737]					2.49077
						Cpz		ref|Mus musculus carboxypeptidase Z (Cpz), mRNA [NM_153107]					2.49077
						Myl4		ref|Mus musculus myosin, light polypeptide 4 (Myl4), mRNA [NM_010858]					2.49042
						Myog		ref|Mus musculus myogenin (Myog), mRNA [NM_031189]					2.48983
						Actn2		ref|Mus musculus actinin alpha 2 (Actn2), mRNA [NM_033268]					2.48607
						Pparg		ref|Mus musculus peroxisome proliferator activated receptor gamma (Pparg), transcript variant 2, mRNA [NM_011146]					2.48371
						Pdhb		ref|Mus musculus pyruvate dehydrogenase (lipoamide) beta (Pdhb), nuclear gene encoding mitochondrial protein, mRNA [NM_024221]					2.48262
						Pparg		ref|Mus musculus peroxisome proliferator activated receptor gamma (Pparg), transcript variant 2, mRNA [NM_011146]					2.48151
						Mccc1		ref|Mus musculus methylcrotonoyl-Coenzyme A carboxylase 1 (alpha) (Mccc1), nuclear gene encoding mitochondrial protein, mRNA [NM_023644]					2.48151
						Fam132a		ref|Mus musculus family with sequence similarity 132, member A (Fam132a), mRNA [NM_026125]					2.47889
						Tusc5		ref|Mus musculus tumor suppressor candidate 5 (Tusc5), mRNA [NM_177709]					2.47718
						Bnip3		ref|Mus musculus BCL2/adenovirus E1B interacting protein 3 (Bnip3), nuclear gene encoding mitochondrial protein, mRNA [NM_009760]					2.47584
						Stc1		ref|Mus musculus stanniocalcin 1 (Stc1), mRNA [NM_009285]					2.47526
						Ppp2r5a		ref|Mus musculus protein phosphatase 2, regulatory subunit B (B56), alpha isoform (Ppp2r5a), mRNA [NM_144880]					2.47439
						Mfap2		ref|Mus musculus microfibrillar-associated protein 2 (Mfap2), transcript variant 1, mRNA [NM_008546]					2.47208
						Dtx4		ref|Mus musculus deltex 4 homolog (Drosophila) (Dtx4), mRNA [NM_172442]					2.47148
						Pparg		ref|Mus musculus peroxisome proliferator activated receptor gamma (Pparg), transcript variant 2, mRNA [NM_011146]					2.47134
						A930038C07Rik		ref|Mus musculus RIKEN cDNA A930038C07 gene (A930038C07Rik), mRNA [NM_172399]					2.46991
						AI464131		ref|Mus musculus expressed sequence AI464131 (AI464131), mRNA [NM_001085515]					2.46985
						Gda		ref|Mus musculus guanine deaminase (Gda), mRNA [NM_010266]					2.46845
						Hagh		ref|Mus musculus hydroxyacyl glutathione hydrolase (Hagh), nuclear gene encoding mitochondrial protein, transcript variant 1, mRNA [NM_024284]					2.4621
						Pparg		ref|Mus musculus peroxisome proliferator activated receptor gamma (Pparg), transcript variant 2, mRNA [NM_011146]					2.46143
						Acaa2		ref|Mus musculus acetyl-Coenzyme A acyltransferase 2 (mitochondrial 3-oxoacyl-Coenzyme A thiolase) (Acaa2), nuclear gene encoding mitochondrial protein, mRNA [NM_177470]					2.46031
						Myog		ref|Mus musculus myogenin (Myog), mRNA [NM_031189]					2.45934
						4931408D14Rik		ref|Mus musculus RIKEN cDNA 4931408D14 gene (4931408D14Rik), transcript variant 1, non-coding RNA [NR_040298]					2.45771
						Rgs2		ref|Mus musculus regulator of G-protein signaling 2 (Rgs2), mRNA [NM_009061]					2.4573
						Pik3c2g		ref|Mus musculus phosphatidylinositol 3-kinase, C2 domain containing, gamma polypeptide (Pik3c2g), transcript variant 1, mRNA [NM_207683]					2.45721
						Tlcd2		ref|Mus musculus TLC domain containing 2 (Tlcd2), mRNA [NM_027249]					2.45485
						Atp6v0e2		ref|Mus musculus ATPase, H+ transporting, lysosomal V0 subunit E2 (Atp6v0e2), mRNA [NM_133764]					2.45422
						Pxmp4		ref|Mus musculus peroxisomal membrane protein 4 (Pxmp4), mRNA [NM_021534]					2.45343
						Irgm2		ref|Mus musculus immunity-related GTPase family M member 2 (Irgm2), mRNA [NM_019440]					2.45258
						Fndc1		ref|Mus musculus fibronectin type III domain containing 1 (Fndc1), mRNA [NM_001081416]					2.45148
						Slpi		ref|Mus musculus secretory leukocyte peptidase inhibitor (Slpi), mRNA [NM_011414]					2.4474
						Gucy1b3		ref|Mus musculus guanylate cyclase 1, soluble, beta 3 (Gucy1b3), transcript variant 1, mRNA [NM_017469]					2.4454
						Ace		ref|Mus musculus angiotensin I converting enzyme (peptidyl-dipeptidase A) 1 (Ace), transcript variant 2, mRNA [NM_009598]					2.44463
						Phf11		ref|Mus musculus PHD finger protein 11 (Phf11), mRNA [NM_172603]					2.44328
						Igfbp3		ref|Mus musculus insulin-like growth factor binding protein 3 (Igfbp3), mRNA [NM_008343]					2.43909
						Acaa2		ref|Mus musculus acetyl-Coenzyme A acyltransferase 2 (mitochondrial 3-oxoacyl-Coenzyme A thiolase) (Acaa2), nuclear gene encoding mitochondrial protein, mRNA [NM_177470]					2.4382
						Aifm2		ref|Mus musculus apoptosis-inducing factor, mitochondrion-associated 2 (Aifm2), nuclear gene encoding mitochondrial protein, transcript variant 1, mRNA [NM_153779]					2.43751
						Pcca		ref|Mus musculus propionyl-Coenzyme A carboxylase, alpha polypeptide (Pcca), mRNA [NM_144844]					2.43724
						Cav1		ref|Mus musculus caveolin 1, caveolae protein (Cav1), mRNA [NM_007616]					2.43317
						Pparg		ref|Mus musculus peroxisome proliferator activated receptor gamma (Pparg), transcript variant 2, mRNA [NM_011146]					2.43105
						Acaa2		ref|Mus musculus acetyl-Coenzyme A acyltransferase 2 (mitochondrial 3-oxoacyl-Coenzyme A thiolase) (Acaa2), nuclear gene encoding mitochondrial protein, mRNA [NM_177470]					2.42874
						Sparc		ref|Mus musculus secreted acidic cysteine rich glycoprotein (Sparc), mRNA [NM_009242]					2.42494
						Ldhb		ref|Mus musculus lactate dehydrogenase B (Ldhb), mRNA [NM_008492]					2.42467
						Itga8		ref|Mus musculus integrin alpha 8 (Itga8), mRNA [NM_001001309]					2.42449
						Ngfr		ref|Mus musculus nerve growth factor receptor (TNFR superfamily, member 16) (Ngfr), mRNA [NM_033217]					2.42271
						Echs1		ref|Mus musculus enoyl Coenzyme A hydratase, short chain, 1, mitochondrial (Echs1), nuclear gene encoding mitochondrial protein, mRNA [NM_053119]					2.42152
						Pparg		ref|Mus musculus peroxisome proliferator activated receptor gamma (Pparg), transcript variant 2, mRNA [NM_011146]					2.42145
						Gbp6		ref|Mus musculus guanylate binding protein 6 (Gbp6), mRNA [NM_194336]					2.42023
						Col3a1		ref|Mus musculus collagen, type III, alpha 1 (Col3a1), mRNA [NM_009930]					2.41864
						Mup3		ref|Mus musculus major urinary protein 3 (Mup3), mRNA [NM_001039544]					2.41426
						Kcnk3		ref|Mus musculus potassium channel, subfamily K, member 3 (Kcnk3), mRNA [NM_010608]					2.41372
						Bckdha		ref|Mus musculus branched chain ketoacid dehydrogenase E1, alpha polypeptide (Bckdha), nuclear gene encoding mitochondrial protein, mRNA [NM_007533]					2.41278
						Fmr1		ref|Mus musculus fragile X mental retardation syndrome 1 homolog (Fmr1), mRNA [NM_008031]					2.41174
						Saa2		ref|Mus musculus serum amyloid A 2 (Saa2), mRNA [NM_011314]					2.4113
						Htra3		ref|Mus musculus HtrA serine peptidase 3 (Htra3), transcript variant 1, mRNA [NM_030127]					2.4111
						Thbs4		ref|Mus musculus thrombospondin 4 (Thbs4), mRNA [NM_011582]					2.40932
						Acaa2		ref|Mus musculus acetyl-Coenzyme A acyltransferase 2 (mitochondrial 3-oxoacyl-Coenzyme A thiolase) (Acaa2), nuclear gene encoding mitochondrial protein, mRNA [NM_177470]					2.40863
						Lama4		ref|Mus musculus laminin, alpha 4 (Lama4), mRNA [NM_010681]					2.40652
						Pcp4l1		ref|Mus musculus Purkinje cell protein 4-like 1 (Pcp4l1), mRNA [NM_025557]					2.40598
						Pde1a		ref|Mus musculus phosphodiesterase 1A, calmodulin-dependent (Pde1a), transcript variant 2, mRNA [NM_016744]					2.40446
						AK086961		gb|Mus musculus 0 day neonate lung cDNA, RIKEN full-length enriched library, clone:E030016B02 product:unclassifiable, full insert sequence, [AK086961]					2.40404
						Map3k1		ref|Mus musculus mitogen-activated protein kinase kinase kinase 1 (Map3k1), mRNA [NM_011945]					2.40368
						Acaa2		ref|Mus musculus acetyl-Coenzyme A acyltransferase 2 (mitochondrial 3-oxoacyl-Coenzyme A thiolase) (Acaa2), nuclear gene encoding mitochondrial protein, mRNA [NM_177470]					2.40271
						Ak3		ref|Mus musculus adenylate kinase 3 (Ak3), nuclear gene encoding mitochondrial protein, mRNA [NM_021299]					2.40144
						Itga7		gb|Mouse (BALB/c) alpha-7 integrin mRNA, complete cds, [L23423]					2.3996
						Acaa2		ref|Mus musculus acetyl-Coenzyme A acyltransferase 2 (mitochondrial 3-oxoacyl-Coenzyme A thiolase) (Acaa2), nuclear gene encoding mitochondrial protein, mRNA [NM_177470]					2.39915
						Ccdc90a		ref|Mus musculus coiled-coil domain containing 90A (Ccdc90a), mRNA [NM_001081059]					2.39734
						Rhbdl3		ref|Mus musculus rhomboid, veinlet-like 3 (Drosophila) (Rhbdl3), mRNA [NM_139228]					2.39558
						2310001A20Rik		ref|Mus musculus RIKEN cDNA 2310001A20 gene (2310001A20Rik), mRNA [NM_027977]					2.39454
						Hspb2		ref|Mus musculus heat shock protein 2 (Hspb2), transcript variant 1, mRNA [NM_024441]					2.39219
						Csad		ref|Mus musculus cysteine sulfinic acid decarboxylase (Csad), mRNA [NM_144942]					2.38966
						C1qtnf7		ref|Mus musculus C1q and tumor necrosis factor related protein 7 (C1qtnf7), transcript variant 2, mRNA [NM_175425]					2.3874
						Paox		ref|Mus musculus polyamine oxidase (exo-N4-amino) (Paox), mRNA [NM_153783]					2.3863
						Acaa2		ref|Mus musculus acetyl-Coenzyme A acyltransferase 2 (mitochondrial 3-oxoacyl-Coenzyme A thiolase) (Acaa2), nuclear gene encoding mitochondrial protein, mRNA [NM_177470]					2.38469
						Pkia		ref|Mus musculus protein kinase inhibitor, alpha (Pkia), mRNA [NM_008862]					2.38359
						Lama4		ref|Mus musculus laminin, alpha 4 (Lama4), mRNA [NM_010681]					2.38264
						Pfkfb3		ref|Mus musculus 6-phosphofructo-2-kinase/fructose-2,6-biphosphatase 3 (Pfkfb3), transcript variant 6, mRNA [NM_133232]					2.38118
						Acaa2		ref|Mus musculus acetyl-Coenzyme A acyltransferase 2 (mitochondrial 3-oxoacyl-Coenzyme A thiolase) (Acaa2), nuclear gene encoding mitochondrial protein, mRNA [NM_177470]					2.38114
						Cyb561		ref|Mus musculus cytochrome b-561 (Cyb561), mRNA [NM_007805]					2.37961
						Sh3pxd2a		ref|Mus musculus SH3 and PX domains 2A (Sh3pxd2a), transcript variant 1, mRNA [NM_008018]					2.37817
						Mgp		ref|Mus musculus matrix Gla protein (Mgp), mRNA [NM_008597]					2.37779
						ND4		ens|mitochondrially encoded NADH dehydrogenase 4 [Source:MGI Symbol;Acc:MGI:102498] [ENSMUST00000082414]					2.37473
						Ngfr		ref|Mus musculus nerve growth factor receptor (TNFR superfamily, member 16) (Ngfr), mRNA [NM_033217]					2.37464
						Obfc2a		ref|Mus musculus oligonucleotide/oligosaccharide-binding fold containing 2A (Obfc2a), mRNA [NM_028696]					2.37447
						Pnpla8		ref|Mus musculus patatin-like phospholipase domain containing 8 (Pnpla8), mRNA [NM_026164]					2.37375
						Igtp		ref|Mus musculus interferon gamma induced GTPase (Igtp), mRNA [NM_018738]					2.37122
						Abi3bp		ref|Mus musculus ABI gene family, member 3 (NESH) binding protein (Abi3bp), transcript variant 5, mRNA [NM_001014423]					2.37003
						Tmem176a		ref|Mus musculus transmembrane protein 176A (Tmem176a), transcript variant 1, mRNA [NM_025326]					2.36889
						Ormdl3		ref|Mus musculus ORM1-like 3 (S, cerevisiae) (Ormdl3), mRNA [NM_025661]					2.36764
						Acaa2		ref|Mus musculus acetyl-Coenzyme A acyltransferase 2 (mitochondrial 3-oxoacyl-Coenzyme A thiolase) (Acaa2), nuclear gene encoding mitochondrial protein, mRNA [NM_177470]					2.36751
						Acaa2		ref|Mus musculus acetyl-Coenzyme A acyltransferase 2 (mitochondrial 3-oxoacyl-Coenzyme A thiolase) (Acaa2), nuclear gene encoding mitochondrial protein, mRNA [NM_177470]					2.36749
						Col11a1		ref|Mus musculus collagen, type XI, alpha 1 (Col11a1), mRNA [NM_007729]					2.36642
						Pdhb		ref|Mus musculus pyruvate dehydrogenase (lipoamide) beta (Pdhb), nuclear gene encoding mitochondrial protein, mRNA [NM_024221]					2.36582
						Bcat2		ref|Mus musculus branched chain aminotransferase 2, mitochondrial (Bcat2), nuclear gene encoding mitochondrial protein, mRNA [NM_009737]					2.3613
						Abhd5		ref|Mus musculus abhydrolase domain containing 5 (Abhd5), mRNA [NM_026179]					2.36058
						Pck2		ref|Mus musculus phosphoenolpyruvate carboxykinase 2 (mitochondrial) (Pck2), nuclear gene encoding mitochondrial protein, mRNA [NM_028994]					2.3576
						Bckdha		ref|Mus musculus branched chain ketoacid dehydrogenase E1, alpha polypeptide (Bckdha), nuclear gene encoding mitochondrial protein, mRNA [NM_007533]					2.35673
						Myog		ref|Mus musculus myogenin (Myog), mRNA [NM_031189]					2.35537
						Grtp1		ref|Mus musculus GH regulated TBC protein 1 (Grtp1), mRNA [NM_025768]					2.35532
						Hsd3b7		ref|Mus musculus hydroxy-delta-5-steroid dehydrogenase, 3 beta- and steroid delta-isomerase 7 (Hsd3b7), transcript variant 1, mRNA [NM_133943]					2.35387
						Itpka		ref|Mus musculus inositol 1,4,5-trisphosphate 3-kinase A (Itpka), mRNA [NM_146125]					2.35305
						Scg2		ref|Mus musculus secretogranin II (Scg2), mRNA [NM_009129]					2.35285
						Aco1		ref|Mus musculus aconitase 1 (Aco1), mRNA [NM_007386]					2.35261
						Acadvl		ref|Mus musculus acyl-Coenzyme A dehydrogenase, very long chain (Acadvl), nuclear gene encoding mitochondrial protein, mRNA [NM_017366]					2.35227
						Paox		ref|Mus musculus polyamine oxidase (exo-N4-amino) (Paox), mRNA [NM_153783]					2.35182
						Sema3f		ref|Mus musculus sema domain, immunoglobulin domain (Ig), short basic domain, secreted, (semaphorin) 3F (Sema3f), mRNA [NM_011349]					2.3516
						Ccdc28b		ref|Mus musculus coiled coil domain containing 28B (Ccdc28b), mRNA [NM_025455]					2.35129
						Pde2a		ref|Mus musculus phosphodiesterase 2A, cGMP-stimulated (Pde2a), transcript variant 2, mRNA [NM_001008548]					2.34844
						H2-Q8		ref|Mus musculus histocompatibility 2, Q region locus 8 (H2-Q8), mRNA [NM_023124]					2.3482
						Myog		ref|Mus musculus myogenin (Myog), mRNA [NM_031189]					2.34764
						Sod2		ref|Mus musculus superoxide dismutase 2, mitochondrial (Sod2), nuclear gene encoding mitochondrial protein, mRNA [NM_013671]					2.34719
						Sorbs1		ref|Mus musculus sorbin and SH3 domain containing 1 (Sorbs1), transcript variant 2, mRNA [NM_178362]					2.34573
						Idh3a		ref|Mus musculus isocitrate dehydrogenase 3 (NAD+) alpha (Idh3a), nuclear gene encoding mitochondrial protein, mRNA [NM_029573]					2.34437
						Glcci1		ref|Mus musculus glucocorticoid induced transcript 1 (Glcci1), transcript variant 1, mRNA [NM_133236]					2.34366
						Prss12		ref|Mus musculus protease, serine, 12 neurotrypsin (motopsin) (Prss12), mRNA [NM_008939]					2.34237
						Col1a2		ref|Mus musculus collagen, type I, alpha 2 (Col1a2), mRNA [NM_007743]					2.34221
						Ngfr		ref|Mus musculus nerve growth factor receptor (TNFR superfamily, member 16) (Ngfr), mRNA [NM_033217]					2.33802
						Mgst1		ref|Mus musculus microsomal glutathione S-transferase 1 (Mgst1), mRNA [NM_019946]					2.33762
						Nampt		ref|Mus musculus nicotinamide phosphoribosyltransferase (Nampt), mRNA [NM_021524]					2.33539
						1700020I14Rik		gb|Mus musculus cDNA, RIKEN full-length enriched library, clone:M5C1004K09 product:RIKEN cDNA 1700020I14 gene, full insert sequence, [AK147270]					2.3328
						Chl1		ref|Mus musculus cell adhesion molecule with homology to L1CAM (Chl1), mRNA [NM_007697]					2.33094
						Mylk		ref|Mus musculus myosin, light polypeptide kinase (Mylk), mRNA [NM_139300]					2.32971
						4931406C07Rik		ref|Mus musculus RIKEN cDNA 4931406C07 gene (4931406C07Rik), transcript variant 3, mRNA [NM_133732]					2.32946
						Slc44a3		ref|Mus musculus solute carrier family 44, member 3 (Slc44a3), mRNA [NM_145394]					2.32789
						D10Bwg1070e		gb|Mus musculus 8 days embryo whole body cDNA, RIKEN full-length enriched library, clone:5730421K10 product:unclassifiable, full insert sequence, [AK017596]					2.32725
						Ghr		ref|Mus musculus growth hormone receptor (Ghr), transcript variant 1, mRNA [NM_010284]					2.3272
						Sspn		ref|Mus musculus sarcospan (Sspn), mRNA [NM_010656]					2.32588
						Myog		ref|Mus musculus myogenin (Myog), mRNA [NM_031189]					2.32564
						Mst1r		ref|Mus musculus macrophage stimulating 1 receptor (c-met-related tyrosine kinase) (Mst1r), mRNA [NM_009074]					2.32556
						Nfib		ens|nuclear factor I/B [Source:MGI Symbol;Acc:MGI:103188] [ENSMUST00000135024]					2.32301
						Myog		ref|Mus musculus myogenin (Myog), mRNA [NM_031189]					2.32121
						Cav3		ref|Mus musculus caveolin 3 (Cav3), mRNA [NM_007617]					2.32109
						Myog		ref|Mus musculus myogenin (Myog), mRNA [NM_031189]					2.31774
						Fbn2		ref|Mus musculus fibrillin 2 (Fbn2), mRNA [NM_010181]					2.31367
						Pts		ref|Mus musculus 6-pyruvoyl-tetrahydropterin synthase (Pts), mRNA [NM_011220]					2.31326
						Kcnq1ot1		ref|Mus musculus KCNQ1 overlapping transcript 1 (Kcnq1ot1), non-coding RNA [NR_001461]					2.31283
						Trim63		ref|Mus musculus tripartite motif-containing 63 (Trim63), mRNA [NM_001039048]					2.30972
						Snhg11		ref|Mus musculus small nucleolar RNA host gene 11 (Snhg11), mRNA [NM_175692]					2.30959
						Sema3g		ens|sema domain, immunoglobulin domain (Ig), short basic domain, secreted, (semaphorin) 3G [Source:MGI Symbol;Acc:MGI:3041242] [ENSMUST00000090180]					2.30814
						Pdk2		gb|Mus musculus pyruvate dehydrogenase kinase 2 (Pdk2) mRNA, complete cds, [AF267660]					2.30677
						AK199677		gb|Mus musculus cDNA, clone:Y1G0132A19, strand:unspecified, [AK199677]					2.30665
						Cxcl12		ref|Mus musculus chemokine (C-X-C motif) ligand 12 (Cxcl12), transcript variant 3, mRNA [NM_001012477]					2.3063
						D14Ertd668e		gb|Mus musculus DNA segment, Chr 14, ERATO Doi 668, expressed, mRNA (cDNA clone MGC:29273 IMAGE:5067268), complete cds, [BC030186]					2.30596
						Gm2a		ref|Mus musculus GM2 ganglioside activator protein (Gm2a), mRNA [NM_010299]					2.3045
						Myog		ref|Mus musculus myogenin (Myog), mRNA [NM_031189]					2.30418
						Stc1		ref|Mus musculus stanniocalcin 1 (Stc1), mRNA [NM_009285]					2.30238
						Rhbdl3		ref|Mus musculus rhomboid, veinlet-like 3 (Drosophila) (Rhbdl3), mRNA [NM_139228]					2.29965
						Mylk		ref|Mus musculus myosin, light polypeptide kinase (Mylk), mRNA [NM_139300]					2.29823
						Gpr88		ref|Mus musculus G-protein coupled receptor 88 (Gpr88), mRNA [NM_022427]					2.29761
						Gm16515		ref|Mus musculus predicted gene, Gm16515 (Gm16515), mRNA [NM_025294]					2.29615
						Ptprz1		gb|Mus musculus mRNA for phosphacan short isoform (RPTP-beta gene), [AJ428208]					2.29095
						Acaa1a		ref|Mus musculus acetyl-Coenzyme A acyltransferase 1A (Acaa1a), nuclear gene encoding mitochondrial protein, mRNA [NM_130864]					2.28905
						Slc46a3		ref|Mus musculus solute carrier family 46, member 3 (Slc46a3), mRNA [NM_027872]					2.28902
						Tnnt2		ref|Mus musculus troponin T2, cardiac (Tnnt2), transcript variant 9, mRNA [NM_011619]					2.2878
						Arap2		ref|Mus musculus ArfGAP with RhoGAP domain, ankyrin repeat and PH domain 2 (Arap2), mRNA [NM_178407]					2.28772
						Retsat		ref|Mus musculus retinol saturase (all trans retinol 13,14 reductase) (Retsat), mRNA [NM_026159]					2.28704
						Gpam		ref|Mus musculus glycerol-3-phosphate acyltransferase, mitochondrial (Gpam), nuclear gene encoding mitochondrial protein, mRNA [NM_008149]					2.2857
						B2m		ref|Mus musculus beta-2 microglobulin (B2m), mRNA [NM_009735]					2.28442
						Fap		ref|Mus musculus fibroblast activation protein (Fap), mRNA [NM_007986]					2.28372
						Pdlim3		ref|Mus musculus PDZ and LIM domain 3 (Pdlim3), mRNA [NM_016798]					2.28212
						9930013L23Rik		gb|Mus musculus adult male medulla oblongata cDNA, RIKEN full-length enriched library, clone:6330404C01 product:hypothetical protein, full insert sequence, [AK018112]					2.28122
						Tmem176a		ref|Mus musculus transmembrane protein 176A (Tmem176a), transcript variant 1, mRNA [NM_025326]					2.27405
						Fzd4		ref|Mus musculus frizzled homolog 4 (Drosophila) (Fzd4), mRNA [NM_008055]					2.27334
						Fam110c		ref|Mus musculus family with sequence similarity 110, member C (Fam110c), mRNA [NM_027828]					2.27224
						Itm2a		ref|Mus musculus integral membrane protein 2A (Itm2a), mRNA [NM_008409]					2.26962
						TC1574886		tc|Q66JW8_MOUSE (Q66JW8) LOC434166 protein, partial (73%) [TC1695075]					2.26773
						Flywch2		ref|Mus musculus FLYWCH family member 2 (Flywch2), mRNA [NM_029798]					2.26605
						Clstn2		ref|Mus musculus calsyntenin 2 (Clstn2), mRNA [NM_022319]					2.26476
						Mcam		ref|Mus musculus melanoma cell adhesion molecule (Mcam), mRNA [NM_023061]					2.26315
						Myog		ref|Mus musculus myogenin (Myog), mRNA [NM_031189]					2.25921
						Obfc2a		ref|Mus musculus oligonucleotide/oligosaccharide-binding fold containing 2A (Obfc2a), mRNA [NM_028696]					2.25769
						Cebpa		ref|Mus musculus CCAAT/enhancer binding protein (C/EBP), alpha (Cebpa), mRNA [NM_007678]					2.25764
						Dlat		ref|Mus musculus dihydrolipoamide S-acetyltransferase (E2 component of pyruvate dehydrogenase complex) (Dlat), nuclear gene encoding mitochondrial protein, mRNA [NM_145614]					2.25408
						Acot2		ref|Mus musculus acyl-CoA thioesterase 2 (Acot2), nuclear gene encoding mitochondrial protein, mRNA [NM_134188]					2.25297
						Ngfr		ref|Mus musculus nerve growth factor receptor (TNFR superfamily, member 16) (Ngfr), mRNA [NM_033217]					2.25124
						Fgfrl1		ref|Mus musculus fibroblast growth factor receptor-like 1 (Fgfrl1), transcript variant 1, mRNA [NM_054071]					2.2488
						2310067E19Rik		ref|PREDICTED: Mus musculus RIKEN cDNA 2310067E19 gene (2310067E19Rik), miscRNA [XR_104866]					2.24793
						Mccc1		ref|Mus musculus methylcrotonoyl-Coenzyme A carboxylase 1 (alpha) (Mccc1), nuclear gene encoding mitochondrial protein, mRNA [NM_023644]					2.24598
						Tmem205		ref|Mus musculus transmembrane protein 205 (Tmem205), mRNA [NM_178577]					2.24397
						Gpr133		ref|Mus musculus G protein-coupled receptor 133 (Gpr133), mRNA [NM_001081342]					2.24233
						Lrrn4cl		ref|Mus musculus LRRN4 C-terminal like (Lrrn4cl), mRNA [NM_001013019]					2.24233
						Itga7		ref|Mus musculus integrin alpha 7 (Itga7), mRNA [NM_008398]					2.2416
						Fmr1		ref|Mus musculus fragile X mental retardation syndrome 1 homolog (Fmr1), mRNA [NM_008031]					2.24127
						H2-M3		ref|Mus musculus histocompatibility 2, M region locus 3 (H2-M3), mRNA [NM_013819]					2.23663
						C1rb		ref|Mus musculus complement component 1, r subcomponent B (C1rb), mRNA [NM_001113356]					2.23623
						9930013L23Rik		ref|Mus musculus RIKEN cDNA 9930013L23 gene (9930013L23Rik), mRNA [NM_030728]					2.2355
						Acad11		ref|Mus musculus acyl-Coenzyme A dehydrogenase family, member 11 (Acad11), mRNA [NM_175324]					2.23447
						Kif21b		ref|Mus musculus kinesin family member 21B (Kif21b), mRNA [NM_001039472]					2.23266
						Ear11		ref|Mus musculus eosinophil-associated, ribonuclease A family, member 11 (Ear11), mRNA [NM_053113]					2.23099
						Aplp2		ref|Mus musculus amyloid beta (A4) precursor-like protein 2 (Aplp2), transcript variant 3, mRNA [NM_009691]					2.2308
						Slc7a5		ref|Mus musculus solute carrier family 7 (cationic amino acid transporter, y+ system), member 5 (Slc7a5), mRNA [NM_011404]					2.23062
						9630013D21Rik		ref|PREDICTED: Mus musculus RIKEN cDNA 9630013D21 gene (9630013D21Rik), miscRNA [XR_104877]					2.23013
						Gpcpd1		ref|Mus musculus glycerophosphocholine phosphodiesterase GDE1 homolog (S, cerevisiae) (Gpcpd1), transcript variant 3, mRNA [NM_001042671]					2.22813
						3110043O21Rik		ref|Mus musculus RIKEN cDNA 3110043O21 gene (3110043O21Rik), mRNA [NM_001081343]					2.22805
						9630023C09Rik		gb|Mus musculus 13 days embryo heart cDNA, RIKEN full-length enriched library, clone:D330021P03 product:unclassifiable, full insert sequence, [AK084616]					2.22706
						Tspan18		ref|Mus musculus tetraspanin 18 (Tspan18), mRNA [NM_183180]					2.22667
						Scd2		ref|Mus musculus stearoyl-Coenzyme A desaturase 2 (Scd2), mRNA [NM_009128]					2.21923
						Ppp1r3b		ref|Mus musculus protein phosphatase 1, regulatory (inhibitor) subunit 3B (Ppp1r3b), mRNA [NM_177741]					2.21805
						2810055G20Rik		gb|Mus musculus 10, 11 days embryo whole body cDNA, RIKEN full-length enriched library, clone:2810055G20 product:unclassifiable, full insert sequence, [AK012955]					2.21786
						Rhbdl1		ref|Mus musculus rhomboid, veinlet-like 1 (Drosophila) (Rhbdl1), mRNA [NM_144816]					2.2172
						Pdk1		ref|Mus musculus pyruvate dehydrogenase kinase, isoenzyme 1 (Pdk1), nuclear gene encoding mitochondrial protein, mRNA [NM_172665]					2.21475
						Dhcr7		ref|Mus musculus 7-dehydrocholesterol reductase (Dhcr7), mRNA [NM_007856]					2.21426
						Gpt		ref|Mus musculus glutamic pyruvic transaminase, soluble (Gpt), mRNA [NM_182805]					2.21397
						Kcns3		ref|Mus musculus potassium voltage-gated channel, delayed-rectifier, subfamily S, member 3 (Kcns3), transcript variant 1, mRNA [NM_173417]					2.21364
						Nudt18		ref|Mus musculus nudix (nucleoside diphosphate linked moiety X)-type motif 18 (Nudt18), mRNA [NM_153136]					2.212
						Hsd17b1		ref|Mus musculus hydroxysteroid (17-beta) dehydrogenase 1 (Hsd17b1), mRNA [NM_010475]					2.21073
						Mup3		gb|Mouse major urinary protein mRNA, complete cds, [M27608]					2.20862
						Ccdc90a		ref|Mus musculus coiled-coil domain containing 90A (Ccdc90a), mRNA [NM_001081059]					2.20778
						Dpysl4		ref|Mus musculus dihydropyrimidinase-like 4 (Dpysl4), mRNA [NM_011993]					2.20655
						Fam110c		ref|Mus musculus family with sequence similarity 110, member C (Fam110c), mRNA [NM_027828]					2.2065
						Gm7265		ref|PREDICTED: Mus musculus predicted gene 7265 (Gm7265), miscRNA [XR_105293]					2.20635
						C730049O14Rik		gb|Mus musculus adult male liver tumor cDNA, RIKEN full-length enriched library, clone:C730049O14 product:unclassifiable, full insert sequence, [AK050462]					2.20567
						Parp14		ref|Mus musculus poly (ADP-ribose) polymerase family, member 14 (Parp14), mRNA [NM_001039530]					2.20439
						Pex11c		ref|Mus musculus peroxisomal biogenesis factor 11 gamma (Pex11c), mRNA [NM_026951]					2.20262
						Podn		ref|Mus musculus podocan (Podn), mRNA [NM_172874]					2.20208
						Ccl19		ref|Mus musculus chemokine (C-C motif) ligand 19 (Ccl19), mRNA [NM_011888]					2.20149
						Fbln7		ref|Mus musculus fibulin 7 (Fbln7), mRNA [NM_024237]					2.20139
						H2-Q10		ref|Mus musculus histocompatibility 2, Q region locus 10 (H2-Q10), mRNA [NM_010391]					2.20082
						Larp1b		ref|Mus musculus La ribonucleoprotein domain family, member 1B (Larp1b), mRNA [NM_001040399]					2.20019
						Bckdhb		ref|Mus musculus branched chain ketoacid dehydrogenase E1, beta polypeptide (Bckdhb), nuclear gene encoding mitochondrial protein, mRNA [NM_199195]					2.19706
						Stc2		ref|Mus musculus stanniocalcin 2 (Stc2), mRNA [NM_011491]					2.19705
						Gpcpd1		ref|Mus musculus glycerophosphocholine phosphodiesterase GDE1 homolog (S, cerevisiae) (Gpcpd1), transcript variant 3, mRNA [NM_001042671]					2.19508
						Cnnm2		ref|Mus musculus cyclin M2 (Cnnm2), transcript variant 1, mRNA [NM_033569]					2.19078
						Cox6a1		ref|Mus musculus cytochrome c oxidase, subunit VI a, polypeptide 1 (Cox6a1), nuclear gene encoding mitochondrial protein, mRNA [NM_007748]					2.19006
						Csad		ref|Mus musculus cysteine sulfinic acid decarboxylase (Csad), mRNA [NM_144942]					2.18989
						Etfdh		ref|Mus musculus electron transferring flavoprotein, dehydrogenase (Etfdh), mRNA [NM_025794]					2.18787
						Tmem140		ref|Mus musculus transmembrane protein 140 (Tmem140), mRNA [NM_197986]					2.18361
						Dleu2		ref|Mus musculus deleted in lymphocytic leukemia, 2 (Dleu2), non-coding RNA [NR_028264]					2.18332
						Itih5		ref|Mus musculus inter-alpha (globulin) inhibitor H5 (Itih5), mRNA [NM_172471]					2.18169
						1110031I02Rik		ref|Mus musculus RIKEN cDNA 1110031I02 gene (1110031I02Rik), mRNA [NM_025402]					2.17981
						Itga11		ref|Mus musculus integrin alpha 11 (Itga11), mRNA [NM_176922]					2.17904
						Igfbp3		gb|Mus musculus 9,5 days embryo parthenogenote cDNA, RIKEN full-length enriched library, clone:B130018L24 product:unclassifiable, full insert sequence, [AK045003]					2.17829
						Gys2		ref|Mus musculus glycogen synthase 2 (Gys2), mRNA [NM_145572]					2.17645
						Gnai1		ref|Mus musculus guanine nucleotide binding protein (G protein), alpha inhibiting 1 (Gnai1), mRNA [NM_010305]					2.17552
						Lpgat1		ref|Mus musculus lysophosphatidylglycerol acyltransferase 1 (Lpgat1), transcript variant 1, mRNA [NM_001134829]					2.17143
						Cyp4v3		ref|Mus musculus cytochrome P450, family 4, subfamily v, polypeptide 3 (Cyp4v3), mRNA [NM_133969]					2.17097
						1300001I01Rik		ref|Mus musculus RIKEN cDNA 1300001I01 gene (1300001I01Rik), mRNA [NM_001081158]					2.17046
						Serpina3k		gb|Mus musculus mRNA for contrapsin, complete cds, [D00725]					2.17033
						Tmem176b		ref|Mus musculus transmembrane protein 176B (Tmem176b), transcript variant 1, mRNA [NM_023056]					2.16906
						Psph		ref|Mus musculus phosphoserine phosphatase (Psph), mRNA [NM_133900]					2.16872
						Rnf125		ref|Mus musculus ring finger protein 125 (Rnf125), mRNA [NM_026301]					2.16523
						Hopx		ref|Mus musculus HOP homeobox (Hopx), transcript variant 1, mRNA [NM_175606]					2.16445
						Klhl24		gb|Mus musculus 18-day embryo whole body cDNA, RIKEN full-length enriched library, clone:1110046J11 product:unclassifiable, full insert sequence, [AK004187]					2.16443
						Asns		ref|Mus musculus asparagine synthetase (Asns), mRNA [NM_012055]					2.16395
						Mmd		ref|Mus musculus monocyte to macrophage differentiation-associated (Mmd), mRNA [NM_026178]					2.16363
						Plekha4		ref|Mus musculus pleckstrin homology domain containing, family A (phosphoinositide binding specific) member 4 (Plekha4), mRNA [NM_148927]					2.16286
						Pts		ref|Mus musculus 6-pyruvoyl-tetrahydropterin synthase (Pts), mRNA [NM_011220]					2.16162
						Hadh		ref|Mus musculus hydroxyacyl-Coenzyme A dehydrogenase (Hadh), nuclear gene encoding mitochondrial protein, mRNA [NM_008212]					2.15905
						Slc25a19		ref|Mus musculus solute carrier family 25 (mitochondrial thiamine pyrophosphate carrier), member 19 (Slc25a19), nuclear gene encoding mitochondrial protein, mRNA [NM_026071]					2.15855
						Parm1		ens|prostate androgen-regulated mucin-like protein 1 [Source:MGI Symbol;Acc:MGI:2443349] [ENSMUST00000040576]					2.15835
						Sort1		ref|Mus musculus sortilin 1 (Sort1), mRNA [NM_019972]					2.15772
						Higd1a		ref|Mus musculus HIG1 domain family, member 1A (Higd1a), mRNA [NM_019814]					2.15549
						Bckdhb		ref|Mus musculus branched chain ketoacid dehydrogenase E1, beta polypeptide (Bckdhb), nuclear gene encoding mitochondrial protein, mRNA [NM_199195]					2.15334
						Amigo2		ref|Mus musculus adhesion molecule with Ig like domain 2 (Amigo2), transcript variant 1, mRNA [NM_178114]					2.1521
						Nfia		ref|Mus musculus nuclear factor I/A (Nfia), transcript variant 2, mRNA [NM_010905]					2.15204
						Itga8		ref|Mus musculus integrin alpha 8 (Itga8), mRNA [NM_001001309]					2.15002
						Ppp2r5a		ref|Mus musculus protein phosphatase 2, regulatory subunit B (B56), alpha isoform (Ppp2r5a), mRNA [NM_144880]					2.14897
						Sdsl		ref|Mus musculus serine dehydratase-like (Sdsl), mRNA [NM_133902]					2.14808
						Ccdc90a		ref|Mus musculus coiled-coil domain containing 90A (Ccdc90a), mRNA [NM_001081059]					2.1477
						Casq2		ref|Mus musculus calsequestrin 2 (Casq2), nuclear gene encoding mitochondrial protein, mRNA [NM_009814]					2.14752
						Abhd5		ref|Mus musculus abhydrolase domain containing 5 (Abhd5), mRNA [NM_026179]					2.14638
						Cyb5r1		ref|Mus musculus cytochrome b5 reductase 1 (Cyb5r1), mRNA [NM_028057]					2.14571
						Sfpq		ens|splicing factor proline/glutamine rich (polypyrimidine tract binding protein associated) [Source:MGI Symbol;Acc:MGI:1918764] [ENSMUST00000143168]					2.13874
						Uqcrfs1		ref|Mus musculus ubiquinol-cytochrome c reductase, Rieske iron-sulfur polypeptide 1 (Uqcrfs1), nuclear gene encoding mitochondrial protein, mRNA [NM_025710]					2.1375
						Ngfr		ref|Mus musculus nerve growth factor receptor (TNFR superfamily, member 16) (Ngfr), mRNA [NM_033217]					2.13725
						Ccdc3		ref|Mus musculus coiled-coil domain containing 3 (Ccdc3), mRNA [NM_028804]					2.13657
						Nampt		ref|Mus musculus nicotinamide phosphoribosyltransferase (Nampt), mRNA [NM_021524]					2.13617
						Esyt1		ref|Mus musculus extended synaptotagmin-like protein 1 (Esyt1), mRNA [NM_011843]					2.13473
						Cyb5r1		ref|Mus musculus cytochrome b5 reductase 1 (Cyb5r1), mRNA [NM_028057]					2.13116
						Unc45b		ref|Mus musculus unc-45 homolog B (C, elegans) (Unc45b), mRNA [NM_178680]					2.13008
						Parp10		ref|Mus musculus poly (ADP-ribose) polymerase family, member 10 (Parp10), transcript variant 2, mRNA [NM_001163576]					2.12997
						1700112E06Rik		ref|Mus musculus RIKEN cDNA 1700112E06 gene (1700112E06Rik), mRNA [NM_028275]					2.12995
						BC020078		gb|Mus musculus similar to hypothetical protein MGC37588, mRNA (cDNA clone MGC:28125 IMAGE:3980327), complete cds, [BC020078]					2.12983
						Glcci1		ref|Mus musculus glucocorticoid induced transcript 1 (Glcci1), transcript variant 1, mRNA [NM_133236]					2.1262
						Parp9		ref|Mus musculus poly (ADP-ribose) polymerase family, member 9 (Parp9), mRNA [NM_030253]					2.12596
						Uqcrq		ref|Mus musculus ubiquinol-cytochrome c reductase, complex III subunit VII (Uqcrq), nuclear gene encoding mitochondrial protein, mRNA [NM_025352]					2.12577
						Acaa1a		ref|Mus musculus acetyl-Coenzyme A acyltransferase 1A (Acaa1a), nuclear gene encoding mitochondrial protein, mRNA [NM_130864]					2.12567
						Rbmx		ref|Mus musculus RNA binding motif protein, X chromosome (Rbmx), transcript variant 2, non-coding RNA [NR_029425]					2.12429
						Cidea		ref|Mus musculus cell death-inducing DNA fragmentation factor, alpha subunit-like effector A (Cidea), mRNA [NM_007702]					2.12414
						Aldoa		ref|Mus musculus aldolase A, fructose-bisphosphate (Aldoa), transcript variant 2, mRNA [NM_007438]					2.12288
						ENSMUST00000033479		ens|zinc finger and BTB domain containing 20 [Source:MGI Symbol;Acc:MGI:1929213] [ENSMUST00000033479]					2.12057
						Tapbp		ref|Mus musculus TAP binding protein (Tapbp), transcript variant 1, mRNA [NM_001025313]					2.11961
						Phyh		ref|Mus musculus phytanoyl-CoA hydroxylase (Phyh), mRNA [NM_010726]					2.11807
						Psph		ref|Mus musculus phosphoserine phosphatase (Psph), mRNA [NM_133900]					2.11803
						Hr		ref|Mus musculus hairless (Hr), mRNA [NM_021877]					2.1154
						Pdlim3		ref|Mus musculus PDZ and LIM domain 3 (Pdlim3), mRNA [NM_016798]					2.11422
						Dmrt2		ref|Mus musculus doublesex and mab-3 related transcription factor 2 (Dmrt2), mRNA [NM_145831]					2.11403
						Acaa1a		ref|Mus musculus acetyl-Coenzyme A acyltransferase 1A (Acaa1a), nuclear gene encoding mitochondrial protein, mRNA [NM_130864]					2.11301
						Gdpd2		ref|Mus musculus glycerophosphodiester phosphodiesterase domain containing 2 (Gdpd2), mRNA [NM_023608]					2.11209
						Txlng		ref|Mus musculus taxilin gamma (Txlng), mRNA [NM_178935]					2.11178
						Prodh		ref|Mus musculus proline dehydrogenase (Prodh), nuclear gene encoding mitochondrial protein, mRNA [NM_011172]					2.11153
						Adamtsl2		ref|Mus musculus ADAMTS-like 2 (Adamtsl2), mRNA [NM_029981]					2.10954
						Lrp3		ref|Mus musculus low density lipoprotein receptor-related protein 3 (Lrp3), mRNA [NM_001024707]					2.10798
						Tmem53		ref|Mus musculus transmembrane protein 53 (Tmem53), mRNA [NM_026837]					2.10748
						Col18a1		ref|Mus musculus collagen, type XVIII, alpha 1 (Col18a1), transcript variant 2, mRNA [NM_009929]					2.10583
						Pank3		ref|Mus musculus pantothenate kinase 3 (Pank3), mRNA [NM_145962]					2.10577
						Malat1		ref|Mus musculus metastasis associated lung adenocarcinoma transcript 1 (non-coding RNA) (Malat1), non-coding RNA [NR_002847]					2.10415
						Hadhb		ref|Mus musculus hydroxyacyl-Coenzyme A dehydrogenase/3-ketoacyl-Coenzyme A thiolase/enoyl-Coenzyme A hydratase (trifunctional protein), beta subunit (Hadhb), nuclear gene encoding mitochondrial protein, mRNA [NM_145558]					2.10329
						Mfap2		ref|Mus musculus microfibrillar-associated protein 2 (Mfap2), transcript variant 1, mRNA [NM_008546]					2.10175
						B2m		ref|Mus musculus beta-2 microglobulin (B2m), mRNA [NM_009735]					2.10155
						Chrdl1		ref|Mus musculus chordin-like 1 (Chrdl1), transcript variant 1, mRNA [NM_001114385]					2.10063
						D4Wsu53e		ref|Mus musculus DNA segment, Chr 4, Wayne State University 53, expressed (D4Wsu53e), mRNA [NM_023665]					2.10036
						Npr2		ref|Mus musculus natriuretic peptide receptor 2 (Npr2), mRNA [NM_173788]					2.09854
						Tlcd1		ref|Mus musculus TLC domain containing 1 (Tlcd1), mRNA [NM_026708]					2.09803
						Plekhh3		ref|Mus musculus pleckstrin homology domain containing, family H (with MyTH4 domain) member 3 (Plekhh3), mRNA [NM_146030]					2.09788
						Itk		gb|Mus musculus 16 days neonate thymus cDNA, RIKEN full-length enriched library, clone:A130026F16 product:IL2-inducible T-cell kinase, full insert sequence, [AK037554]					2.09665
						Zfp238		ref|Mus musculus zinc finger protein 238 (Zfp238), transcript variant 2, mRNA [NM_013915]					2.09632
						Malat1		ref|Mus musculus metastasis associated lung adenocarcinoma transcript 1 (non-coding RNA) (Malat1), non-coding RNA [NR_002847]					2.09604
						Rbm25		gb|Mus musculus RIKEN cDNA 2600011C06 gene, mRNA (cDNA clone IMAGE:5354346), [BC023749]					2.09456
						Dhcr7		ref|Mus musculus 7-dehydrocholesterol reductase (Dhcr7), mRNA [NM_007856]					2.09342
						Hibadh		ref|Mus musculus 3-hydroxyisobutyrate dehydrogenase (Hibadh), mRNA [NM_145567]					2.09229
						1110001J03Rik		ref|Mus musculus RIKEN cDNA 1110001J03 gene (1110001J03Rik), nuclear gene encoding mitochondrial protein, mRNA [NM_025363]					2.09213
						Gm3893		ref|Mus musculus predicted gene 3893 (Gm3893), non-coding RNA [NR_033506]					2.09136
						Ngfr		ref|Mus musculus nerve growth factor receptor (TNFR superfamily, member 16) (Ngfr), mRNA [NM_033217]					2.09087
						Lpcat3		ref|Mus musculus lysophosphatidylcholine acyltransferase 3 (Lpcat3), mRNA [NM_145130]					2.0892
						Dram1		ref|Mus musculus DNA-damage regulated autophagy modulator 1 (Dram1), mRNA [NM_027878]					2.08809
						Gstk1		gb|Mus musculus adult male kidney cDNA, RIKEN full-length enriched library, clone:0610025I19 product:GLUTATHIONE S-TRANSFERASE, MITOCHONDRIAL (EC 2,5,1,18) (GST 13-13) (GLUTATHIONE S-TRANSFERASE SUBUNIT 13) (GST CLASS-KAPPA) homolog [Rattus norvegicus], f					2.08712
						Ddit3		ref|Mus musculus DNA-damage inducible transcript 3 (Ddit3), mRNA [NM_007837]					2.08605
						Aldh1l2		ref|Mus musculus aldehyde dehydrogenase 1 family, member L2 (Aldh1l2), nuclear gene encoding mitochondrial protein, mRNA [NM_153543]					2.08325
						Tet3		ref|Mus musculus tet oncogene family member 3 (Tet3), mRNA [NM_183138]					2.08261
						Cacna1s		ref|Mus musculus calcium channel, voltage-dependent, L type, alpha 1S subunit (Cacna1s), transcript variant 2, mRNA [NM_001081023]					2.0825
						Mut		gb|Mouse mRNA for methylmalonyl CoA mutase (EC 5,4,99,2), [X51941]					2.08096
						Sln		ref|Mus musculus sarcolipin (Sln), mRNA [NM_025540]					2.07983
						Sc5d		gb|Mus musculus 10 days neonate cortex cDNA, RIKEN full-length enriched library, clone:A830073K23 product:unclassifiable, full insert sequence, [AK080673]					2.07956
						Rilp		ref|Mus musculus Rab interacting lysosomal protein (Rilp), mRNA [NM_001029938]					2.07787
						Gtpbp2		ref|Mus musculus GTP binding protein 2 (Gtpbp2), transcript variant 1, mRNA [NM_019581]					2.07674
						Ngfr		ref|Mus musculus nerve growth factor receptor (TNFR superfamily, member 16) (Ngfr), mRNA [NM_033217]					2.07502
						Nudt13		ref|Mus musculus nudix (nucleoside diphosphate linked moiety X)-type motif 13 (Nudt13), mRNA [NM_026341]					2.07465
						Parm1		ref|Mus musculus prostate androgen-regulated mucin-like protein 1 (Parm1), mRNA [NM_145562]					2.07357
						9930017N22Rik		gb|Mus musculus adult female vagina cDNA, RIKEN full-length enriched library, clone:9930017N22 product:unclassifiable, full insert sequence, [AK036847]					2.07258
						Bcat2		ref|Mus musculus branched chain aminotransferase 2, mitochondrial (Bcat2), nuclear gene encoding mitochondrial protein, mRNA [NM_009737]					2.07138
						Dleu2		ref|Mus musculus deleted in lymphocytic leukemia, 2 (Dleu2), non-coding RNA [NR_028264]					2.07124
						Cmya5		ref|Mus musculus cardiomyopathy associated 5 (Cmya5), mRNA [NM_023821]					2.06936
						Ctsf		ref|Mus musculus cathepsin F (Ctsf), mRNA [NM_019861]					2.06897
						B2m		ref|Mus musculus beta-2 microglobulin (B2m), mRNA [NM_009735]					2.06756
						B2m		ref|Mus musculus beta-2 microglobulin (B2m), mRNA [NM_009735]					2.06579
						9030224M15Rik		ref|Mus musculus RIKEN cDNA 9030224M15 gene (9030224M15Rik), mRNA [NM_177793]					2.06451
						Gramd1b		ref|Mus musculus GRAM domain containing 1B (Gramd1b), mRNA [NM_172768]					2.06427
						Ccbl2		ref|Mus musculus cysteine conjugate-beta lyase 2 (Ccbl2), mRNA [NM_173763]					2.06426
						Acadl		ref|Mus musculus acyl-Coenzyme A dehydrogenase, long-chain (Acadl), nuclear gene encoding mitochondrial protein, mRNA [NM_007381]					2.06269
						Mgst2		ref|Mus musculus microsomal glutathione S-transferase 2 (Mgst2), mRNA [NM_174995]					2.06073
						Fn3k		ref|Mus musculus fructosamine 3 kinase (Fn3k), transcript variant 1, mRNA [NM_022014]					2.05941
						Ptch2		ens|patched homolog 2 [Source:MGI Symbol;Acc:MGI:1095405] [ENSMUST00000030443]					2.05922
						Mgst3		gb|Mus musculus adult male small intestine cDNA, RIKEN full-length enriched library, clone:2010012L10 product:RIKEN cDNA 2010012L10 gene, full insert sequence, [AK008211]					2.0592
						Hspb6		ref|Mus musculus heat shock protein, alpha-crystallin-related, B6 (Hspb6), mRNA [NM_001012401]					2.05767
						Rab40b		ref|Mus musculus Rab40b, member RAS oncogene family (Rab40b), mRNA [NM_139147]					2.05455
						Xist		ref|Mus musculus inactive X specific transcripts (Xist), transcript variant 1, non-coding RNA [NR_001463]					2.05382
						B2m		ref|Mus musculus beta-2 microglobulin (B2m), mRNA [NM_009735]					2.05377
						Kcnb1		ref|Mus musculus potassium voltage gated channel, Shab-related subfamily, member 1 (Kcnb1), mRNA [NM_008420]					2.05364
						Slc6a9		ref|Mus musculus solute carrier family 6 (neurotransmitter transporter, glycine), member 9 (Slc6a9), mRNA [NM_008135]					2.05288
						B2m		ref|Mus musculus beta-2 microglobulin (B2m), mRNA [NM_009735]					2.05057
						B2m		ref|Mus musculus beta-2 microglobulin (B2m), mRNA [NM_009735]					2.05012
						Alas1		ref|Mus musculus aminolevulinic acid synthase 1 (Alas1), mRNA [NM_020559]					2.04959
						B2m		ref|Mus musculus beta-2 microglobulin (B2m), mRNA [NM_009735]					2.04954
						Cpt1b		ref|Mus musculus carnitine palmitoyltransferase 1b, muscle (Cpt1b), nuclear gene encoding mitochondrial protein, mRNA [NM_009948]					2.04953
						2310046A06Rik		ref|Mus musculus RIKEN cDNA 2310046A06 gene (2310046A06Rik), mRNA [NM_027150]					2.04923
						B2m		ref|Mus musculus beta-2 microglobulin (B2m), mRNA [NM_009735]					2.04754
						B2m		gb|Mus musculus 15 days embryo head cDNA, RIKEN full-length enriched library, clone:D930011D03 product:unclassifiable, full insert sequence, [AK086184]					2.04723
						Nrcam		ref|Mus musculus neuron-glia-CAM-related cell adhesion molecule (Nrcam), transcript variant 1, mRNA [NM_176930]					2.04711
						Uba7		ref|Mus musculus ubiquitin-like modifier activating enzyme 7 (Uba7), mRNA [NM_023738]					2.04492
						Dbp		ref|Mus musculus D site albumin promoter binding protein (Dbp), mRNA [NM_016974]					2.04413
						Rgs7bp		ref|Mus musculus regulator of G-protein signalling 7 binding protein (Rgs7bp), mRNA [NM_029879]					2.0427
						Gpm6b		ref|Mus musculus glycoprotein m6b (Gpm6b), transcript variant 5, mRNA [NM_023122]					2.04055
						Tbxa2r		ref|Mus musculus thromboxane A2 receptor (Tbxa2r), mRNA [NM_009325]					2.0403
						Sft2d2		ref|Mus musculus SFT2 domain containing 2 (Sft2d2), mRNA [NM_145512]					2.03942
						Gda		ref|Mus musculus guanine deaminase (Gda), mRNA [NM_010266]					2.0391
						Prune2		ref|Mus musculus prune homolog 2 (Drosophila) (Prune2), mRNA [NM_181348]					2.03834
						C8g		ref|Mus musculus complement component 8, gamma polypeptide (C8g), mRNA [NM_027062]					2.03825
						Pabpn1		ens|poly(A) binding protein, nuclear 1 [Source:MGI Symbol;Acc:MGI:1859158] [ENSMUST00000150975]					2.03662
						LOC100502738		ref|PREDICTED: Mus musculus hypothetical LOC100502738 (LOC100502738), partial miscRNA [XR_105289]					2.03633
						Echdc2		ref|Mus musculus enoyl Coenzyme A hydratase domain containing 2 (Echdc2), mRNA [NM_026728]					2.03311
						Col1a1		ref|Mus musculus collagen, type I, alpha 1 (Col1a1), mRNA [NM_007742]					2.03249
						Cfh		ref|Mus musculus complement component factor h (Cfh), mRNA [NM_009888]					2.03225
						Fam117a		ref|Mus musculus family with sequence similarity 117, member A (Fam117a), mRNA [NM_172543]					2.03098
						Mcart1		gb|Mus musculus activated spleen cDNA, RIKEN full-length enriched library, clone:F830107F15 product:hypothetical protein, full insert sequence, [AK172225]					2.03096
						Uck1		ref|Mus musculus uridine-cytidine kinase 1 (Uck1), mRNA [NM_011675]					2.03083
						Zfp783		ref|Mus musculus zinc finger protein 783 (Zfp783), non-coding RNA [NR_027963]					2.03008
						Ifit3		ref|Mus musculus interferon-induced protein with tetratricopeptide repeats 3 (Ifit3), mRNA [NM_010501]					2.02987
						Cib2		ens|calcium and integrin binding family member 2 [Source:MGI Symbol;Acc:MGI:1929293] [ENSMUST00000041901]					2.02985
						Cycs		ref|Mus musculus cytochrome c, somatic (Cycs), nuclear gene encoding mitochondrial protein, mRNA [NM_007808]					2.02775
						Sybu		ref|Mus musculus syntabulin (syntaxin-interacting) (Sybu), transcript variant a, mRNA [NM_176998]					2.02709
						Mettl7a1		ref|Mus musculus methyltransferase like 7A1 (Mettl7a1), mRNA [NM_027334]					2.02631
						Foxred1		ref|Mus musculus FAD-dependent oxidoreductase domain containing 1 (Foxred1), nuclear gene encoding mitochondrial protein, mRNA [NM_172291]					2.02561
						B2m		ref|Mus musculus beta-2 microglobulin (B2m), mRNA [NM_009735]					2.02483
						Acss1		ref|Mus musculus acyl-CoA synthetase short-chain family member 1 (Acss1), nuclear gene encoding mitochondrial protein, mRNA [NM_080575]					2.02465
						Smtnl2		ref|Mus musculus smoothelin-like 2 (Smtnl2), mRNA [NM_177776]					2.02448
						Auh		ref|Mus musculus AU RNA binding protein/enoyl-coenzyme A hydratase (Auh), nuclear gene encoding mitochondrial protein, mRNA [NM_016709]					2.024
						Dct		ref|Mus musculus dopachrome tautomerase (Dct), mRNA [NM_010024]					2.02365
						Rbpms2		ref|Mus musculus RNA binding protein with multiple splicing 2 (Rbpms2), mRNA [NM_028030]					2.0228
						Ngfr		ref|Mus musculus nerve growth factor receptor (TNFR superfamily, member 16) (Ngfr), mRNA [NM_033217]					2.02254
						Ankrd2		ref|Mus musculus ankyrin repeat domain 2 (stretch responsive muscle) (Ankrd2), mRNA [NM_020033]					2.02193
						Luc7l2		ens|LUC7-like 2 (S, cerevisiae) [Source:MGI Symbol;Acc:MGI:2183260] [ENSMUST00000162718]					2.02028
						B2m		ref|Mus musculus beta-2 microglobulin (B2m), mRNA [NM_009735]					2.01908
						H2-Q10		ref|Mus musculus histocompatibility 2, Q region locus 10 (H2-Q10), mRNA [NM_010391]					2.01899
						Stc1		ref|Mus musculus stanniocalcin 1 (Stc1), mRNA [NM_009285]					2.01787
						Igf1		gb|Mus musculus adult male liver tumor cDNA, RIKEN full-length enriched library, clone:C730016P09 product:unclassifiable, full insert sequence, [AK050118]					2.01605
						Ngfr		ref|Mus musculus nerve growth factor receptor (TNFR superfamily, member 16) (Ngfr), mRNA [NM_033217]					2.01537
						Rmnd5a		ref|Mus musculus required for meiotic nuclear division 5 homolog A (S, cerevisiae) (Rmnd5a), mRNA [NM_024288]					2.01381
						Mlf1		ref|Mus musculus myeloid leukemia factor 1 (Mlf1), transcript variant 2, mRNA [NM_010801]					2.0138
						Insig1		ref|Mus musculus insulin induced gene 1 (Insig1), mRNA [NM_153526]					2.0119
						Ppargc1a		ref|Mus musculus peroxisome proliferative activated receptor, gamma, coactivator 1 alpha (Ppargc1a), transcript variant 1, mRNA [NM_008904]					2.01108
						Mtss1		ref|Mus musculus metastasis suppressor 1 (Mtss1), transcript variant 1, mRNA [NM_144800]					2.01099
						Txnip		ref|Mus musculus thioredoxin interacting protein (Txnip), transcript variant 1, mRNA [NM_001009935]					2.01059
						Acox1		ref|Mus musculus acyl-Coenzyme A oxidase 1, palmitoyl (Acox1), mRNA [NM_015729]					2.01054
						Uqcr10		ref|Mus musculus ubiquinol-cytochrome c reductase, complex III subunit X (Uqcr10), nuclear gene encoding mitochondrial protein, mRNA [NM_197979]					2.00794
						Pycr1		ens|pyrroline-5-carboxylate reductase 1 [Source:MGI Symbol;Acc:MGI:2384795] [ENSMUST00000026133]					2.00766
						Trp53inp2		ref|Mus musculus transformation related protein 53 inducible nuclear protein 2 (Trp53inp2), mRNA [NM_178111]					2.0069
						Abhd3		ref|Mus musculus abhydrolase domain containing 3 (Abhd3), mRNA [NM_134130]					2.00643
						Cbr2		ref|Mus musculus carbonyl reductase 2 (Cbr2), mRNA [NM_007621]					2.00334
						Actn3		ref|Mus musculus actinin alpha 3 (Actn3), mRNA [NM_013456]					2.00306
						2810416G20Rik		gb|Mus musculus 13 days embryo stomach cDNA, RIKEN full-length enriched library, clone:D530019O13 product:hypothetical protein, full insert sequence, [AK021294]					2.00258
						Adh1		ref|Mus musculus alcohol dehydrogenase 1 (class I) (Adh1), mRNA [NM_007409]					2.00175
						Gkap1		ref|Mus musculus G kinase anchoring protein 1 (Gkap1), mRNA [NM_019832]					2.00141
						Irx1		ref|Mus musculus Iroquois related homeobox 1 (Drosophila) (Irx1), mRNA [NM_010573]					2.00134
						Prkar2b		ref|Mus musculus protein kinase, cAMP dependent regulatory, type II beta (Prkar2b), mRNA [NM_011158]					2.00092
						Table S2: Genes over-expressed in Late proliferative Sca1 vs Early proliferative Sca1
