# Supplementary material for: Complement C3 of the innate immune system secreted by muscle adipogenic cells promotes myogenic differentiation
Source: Sci Rep. 2017 Mar 13;7:171. doi: 10.1038/s41598-017-00099-7 (PMC5428314; doi:10.1038/s41598-017-00099-7)
Supplement: Supplementary file 4 — Supplementary Table S3 [file 41598_2017_99_MOESM4_ESM.xls]

## Sheet: Sheet1
GeneName	fold change
C3	31.4661
Gsn	20.4328
Apoe	17.8635
Efemp2	13.5288
Anxa1	11.8171
Aebp1	10.7009
Col6a3	9.94504
Col6a1	7.58291
Col3a1	5.77382
Postn	5.74075
Col1a2	5.4155
Eno1	4.49068
Ass1	4.31047
Mdh1	3.47888
Cat	3.27323
Col2a1	3.2023
Serpine1	2.50392
Atp6ap2	2.45809
Tgfbi	2.35692
Comp	2.30481
Tubb2a	2.26808
C1qtnf3	2.12999
Table S3: Genes over-expressed in Sca1 late proliferative positive vs CD31. Secreted products are highlighted in green.
