# Supplementary material for: Complement C3 of the innate immune system secreted by muscle adipogenic cells promotes myogenic differentiation
Source: Sci Rep. 2017 Mar 13;7:171. doi: 10.1038/s41598-017-00099-7 (PMC5428314; doi:10.1038/s41598-017-00099-7)
Supplement: Supplementary file 5 — Supplementary Table S4 [file 41598_2017_99_MOESM5_ESM.xls]

## Sheet: Sheet1
Gene symbol	Primer	Sequence
Aebp1	US	GAG GTG GTA ACT ACT GAC AGC
	DS	CCA GGC TGT ATG TGC GAG TGA T
ApoE	US	GAA CCG CTT CTG GGA TTA CCT G
	DS	GCC TTT ACT TCC GTC ATA GTG TC
C1qtnf3	US	GGG GCT CAC TGC TAC TCA TTC T
	DS	AGC CTG TAT CAG GTG GCA ATC C
C3	US	CGC AAC GAA CAG GTG GAG ATC A
	DS	CTG GAA GTA GCG ATT CTT GGC G
Col1a2	US	TTC TGT GGG TCC TGC TGG GAA A
	DS	TTG TCA CCT CGG ATG CCT TGA G
Col2a1	US	GCT GGT GAA GAA GGC AAA CGA G
	DS	CCA TCT TGA CCT GGG AAT CCA C
Col3a1	US	GAC CAA AAG GTG ATG CTG GAC AG
	DS	CAA GAC CTC GTG CTC CAG TTA G
Col6a1	US	GAC ACC TCT CAG TGT GCT CTG T
	DS	CGA TAA GCC TTG GCA GGA AAT G
Col12a1	US	CAG CAG CAG GAG GTG AAA CTC A
	DS	GAC GCA TAC AGT GCT GTC ACA G
Comp	US	GTG CCC AAC TTT GAC CAG AGT G
	DS	ACA GGC ATC ACC CAC AAA GTC G
Efemp2	US	AGT GTG AGC CAG GCT TCC AGT T
	DS	CTG GTT ACA GCG ACA CAG GAA G
Fbln2	US	AGC CAG GCT ATG TCC TCA CAG A
	DS	GTA GAA GGA GCC CTT GGT GTT C
Gapdh	US	GTG GGT GCA GCG AAC TTT AT
	DS	CCA AAT TTC CAT CCC AGA CC
Gsn	US	GGC TTT GAG TCG TAC ACC TTC T
	DS	GTC CTT TGA CCT GGA AGA GCC T
Table S4: Primer sequences
